# Supplementary material for: 3′ UTR G-quadruplexes regulate miRNA binding
Source: RNA. 2017 Aug;23(8):1172–9. doi: 10.1261/rna.060962.117 (PMC5513062; doi:10.1261/rna.060962.117)
Supplement: Supplemental Material [file supp_060962.117_Supplemental_File_2_G4_overlapping_with_miRNA_binding_sites.xlsx]

## Sheet: Feuille1
idGquad	Gene	miRNA(RNAhybrid)	align. start pos.	align. end pos.	last paired base	MFE	miRNA(miRANDA)	align. start pos.	align. end pos.	last paired base	MFE	miRNA(Pita)	seed start pos.	seed end pos.	ddG
1	FAM131A	hsa-miR-1229-3p	2	25	24	-40.2	hsa-miR-1229-3p	3	24	23	-37.09	hsa-miR-1229-3p	17	24	-25.05
1	FAM131A	hsa-miR-1247-5p	7	28	27	-36.7	hsa-miR-1247-5p	7	28	27	-28.49	hsa-miR-1247-5p	20	28	-17.43
1	FAM131A	hsa-miR-1249	7	28	27	-37.1	hsa-miR-1249	8	29	28	-33.83	hsa-miR-1249	21	29	-22.46
1	FAM131A	hsa-miR-1260a	10	24	23	-30.6	hsa-miR-1260a	7	24	23	-23.71	hsa-miR-1260a	17	24	-15.05
1	FAM131A	hsa-miR-1285-3p	15	34	33	-21.3	hsa-miR-1285-3p	13	34	33	-16.28	hsa-miR-1285-3p	28	34	-7.34
1	FAM131A	hsa-miR-133b	10	31	30	-32	hsa-miR-133b	12	33	32	-25.84	hsa-miR-133b	25	33	-18.68
1	FAM131A	hsa-miR-149-5p	10	34	33	-28.4	hsa-miR-149-5p	14	34	33	-23.18	hsa-miR-149-5p	26	34	-12.07
1	FAM131A	hsa-miR-150-5p	1	26	25	-30.8	hsa-miR-150-5p	1	25	24	-27.35	hsa-miR-150-5p	17	25	-15.57
1	FAM131A	hsa-miR-188-3p	1	25	24	-23.3	hsa-miR-188-3p	4	24	23	-17.21	hsa-miR-188-3p	18	24	-7.55
1	FAM131A	hsa-miR-2116-3p	8	26	25	-29.8	hsa-miR-2116-3p	5	25	24	-26.52	hsa-miR-2116-3p	19	25	-14.07
1	FAM131A	hsa-miR-296-5p	11	32	31	-37.1	hsa-miR-296-5p	12	32	31	-30.87	hsa-miR-296-5p	24	32	-23.43
1	FAM131A	hsa-miR-3181	13	32	31	-30.2	hsa-miR-3181	15	34	31	-24.24	hsa-miR-3181	26	34	-17.27
1	FAM131A	hsa-miR-340-3p	1	28	27	-23.9	hsa-miR-340-3p	4	27	26	-19.3	hsa-miR-340-3p	19	27	-9.6
1	FAM131A	hsa-miR-3679-3p	6	26	25	-29.7	hsa-miR-3679-3p	6	25	24	-26.53	hsa-miR-3679-3p	17	25	-10.27
1	FAM131A	hsa-miR-423-3p	1	35	34	-27	hsa-miR-423-3p	12	35	34	-20.1	hsa-miR-423-3p	27	35	-12.67
1	FAM131A	hsa-miR-4286	19	29	28	-21.1	hsa-miR-4286	14	30	28	-19.27	hsa-miR-4286	20	28	-6.93
1	FAM131A	hsa-miR-532-3p	5	26	25	-34.4	hsa-miR-532-3p	5	25	24	-30.38	hsa-miR-532-3p	18	25	-18.77
1	FAM131A	hsa-miR-612	14	35	34	-33.3	hsa-miR-612	10	34	33	-26.59	hsa-miR-612	28	34	-15.77
1	FAM131A	hsa-miR-615-5p	10	32	31	-28.4	hsa-miR-615-5p	12	33	31	-25.77	hsa-miR-615-5p	25	33	-15.18
1	FAM131A	hsa-miR-642a-5p	10	31	30	-25.2	hsa-miR-642a-5p	9	30	28	-23.96	hsa-miR-642a-5p	22	30	-14.1
1	FAM131A	hsa-miR-766-3p	7	25	24	-33.3	hsa-miR-766-3p	6	25	24	-28.2	hsa-miR-766-3p	17	25	-20.47
100	PDZD4	hsa-miR-1224-3p	12	37	36	-34.3	hsa-miR-1224-3p	16	37	36	-30.23	hsa-miR-1224-3p	30	37	-29.67
100	PDZD4	hsa-miR-1236-3p	1	24	23	-34.1	hsa-miR-1236-3p	1	23	22	-30.81	hsa-miR-1236-3p	15	23	-27.48
100	PDZD4	hsa-miR-130b-5p	23	34	33	-18.5	hsa-miR-130b-5p	14	34	32	-15.36	hsa-miR-130b-5p	26	34	-14.07
100	PDZD4	hsa-miR-136-5p	8	26	25	-16	hsa-miR-136-5p	4	26	25	-10.45	hsa-miR-136-5p	18	26	-9.27
100	PDZD4	hsa-miR-204-5p	1	26	25	-27.6	hsa-miR-204-5p	5	25	24	-24.78	hsa-miR-204-5p	18	25	-22.17
100	PDZD4	hsa-miR-483-3p	6	29	28	-35.5	hsa-miR-483-3p	6	26	25	-31.6	hsa-miR-483-3p	20	28	-29.37
100	PDZD4	hsa-miR-642a-5p	1	29	28	-25.8	hsa-miR-642a-5p	8	29	28	-20.49	hsa-miR-642a-5p	17	25	-17.87
100	PDZD4	hsa-miR-662	21	37	37	-24.9	hsa-miR-662	17	37	36	-19.09	hsa-miR-662	29	37	-16.77
1000	TMEM184B	hsa-miR-105-5p	7	30	29	-28.1	hsa-miR-105-5p	7	29	28	-19.7	hsa-miR-105-5p	21	29	-6.49
1000	TMEM184B	hsa-miR-1224-3p	9	54	53	-26.7	hsa-miR-1224-3p	34	54	53	-20.54	hsa-miR-1224-3p	48	54	-6.64
1000	TMEM184B	hsa-miR-1226-3p	42	56	55	-22.6	hsa-miR-1226-3p	35	56	55	-18.61	hsa-miR-1226-3p	48	56	-4.33
1000	TMEM184B	hsa-miR-1285-3p	11	46	45	-22.2	hsa-miR-1285-3p	24	45	44	-16.89	hsa-miR-1285-3p	38	45	0.45
1000	TMEM184B	hsa-miR-217	40	59	58	-21.5	hsa-miR-217	38	60	58	-17.67	hsa-miR-217	52	60	-3.81
1000	TMEM184B	hsa-miR-223-3p	12	42	41	-21	hsa-miR-223-3p	18	42	41	-11.53	hsa-miR-223-3p	34	42	0.8
1000	TMEM184B	hsa-miR-296-5p	8	34	33	-30.7	hsa-miR-296-5p	14	34	33	-21.12	hsa-miR-296-5p	28	34	-11.26
1000	TMEM184B	hsa-miR-3181	13	34	33	-28.8	hsa-miR-3181	17	36	35	-22.47	hsa-miR-3181	28	36	-9.77
1000	TMEM184B	hsa-miR-3196	27	45	44	-35.9	hsa-miR-3196	27	44	42	-30.31	hsa-miR-3196	36	44	-13.55
1000	TMEM184B	hsa-miR-331-3p	6	51	50	-27.6	hsa-miR-331-3p	28	48	47	-18.75	hsa-miR-331-3p	40	48	-2.49
1000	TMEM184B	hsa-miR-346	12	62	61	-34.2	hsa-miR-346	40	61	60	-26.16	hsa-miR-346	53	61	-12.62
1000	TMEM184B	hsa-miR-34a-5p	19	42	41	-25.8	hsa-miR-34a-5p	18	42	41	-18.91	hsa-miR-34a-5p	34	42	-4.79
1000	TMEM184B	hsa-miR-34c-5p	16	42	41	-23.3	hsa-miR-34c-5p	18	42	41	-17.48	hsa-miR-34c-5p	34	42	-2.59
1000	TMEM184B	hsa-miR-3615	19	49	48	-25.6	hsa-miR-3615	28	48	47	-23.72	hsa-miR-3615	41	48	-5.6
1000	TMEM184B	hsa-miR-3687	16	46	45	-27.9	hsa-miR-3687	23	45	44	-22.26	hsa-miR-3687	37	45	-4.84
1000	TMEM184B	hsa-miR-4286	40	55	54	-24.1	hsa-miR-4286	37	55	53	-20.8	hsa-miR-4286	47	55	1.3
1000	TMEM184B	hsa-miR-449a	15	42	41	-22.5	hsa-miR-449a	21	42	41	-17.23	hsa-miR-449a	34	42	-1.59
1000	TMEM184B	hsa-miR-449b-5p	15	42	41	-22.7	hsa-miR-449b-5p	21	42	41	-17.8	hsa-miR-449b-5p	34	42	-1.79
1000	TMEM184B	hsa-miR-500a-3p	22	58	57	-26.4	hsa-miR-500a-3p	37	58	57	-17.22	hsa-miR-500a-3p	52	58	-5.8
1000	TMEM184B	hsa-miR-501-3p	27	58	57	-27.1	hsa-miR-501-3p	38	59	57	-19.08	hsa-miR-501-3p	47	55	-1.99
1000	TMEM184B	hsa-miR-512-5p	33	56	55	-31.5	hsa-miR-512-5p	32	55	54	-29.54	hsa-miR-512-5p	47	55	-7.19
1000	TMEM184B	hsa-miR-612	11	45	44	-40.3	hsa-miR-612	17	45	44	-28.8	hsa-miR-612	37	45	-17.64
1000	TMEM184B	hsa-miR-632	30	63	62	-28.8	hsa-miR-632	44	62	61	-18.66	hsa-miR-632	55	62	-6.01
1000	TMEM184B	hsa-miR-636	41	63	63	-32	hsa-miR-636	40	63	62	-27.07	hsa-miR-636	55	63	-10.86
1000	TMEM184B	hsa-miR-642a-5p	13	50	49	-22.5	hsa-miR-642a-5p	30	51	49	-16.29	hsa-miR-642a-5p	43	51	1.05
1000	TMEM184B	hsa-miR-654-3p	42	62	61	-27.9	hsa-miR-654-3p	43	63	61	-22.46	hsa-miR-654-3p	55	63	-9.36
1000	TMEM184B	hsa-miR-939-5p	4	44	43	-29.3	hsa-miR-939-5p	20	43	42	-25.83	hsa-miR-939-5p	35	43	-15.18
1007	PRPF19	hsa-miR-100-5p	8	31	30	-24.8	hsa-miR-100-5p	11	32	30	-18.34	hsa-miR-100-5p	24	32	-12.06
1007	PRPF19	hsa-miR-1224-3p	26	54	53	-38.1	hsa-miR-1224-3p	28	54	53	-33.04	hsa-miR-1224-3p	46	54	-20.56
1007	PRPF19	hsa-miR-1225-3p	8	43	42	-37.2	hsa-miR-1225-3p	23	43	42	-29.98	hsa-miR-1225-3p	36	43	-23.5
1007	PRPF19	hsa-miR-1227-3p	26	56	55	-32.9	hsa-miR-1227-3p	37	56	55	-19.47	hsa-miR-1227-3p	48	56	-15.5
1007	PRPF19	hsa-miR-1229-3p	26	55	54	-32.2	hsa-miR-1229-3p	31	55	54	-26.31	hsa-miR-1229-3p	48	55	-15.12
1007	PRPF19	hsa-miR-1260a	34	55	54	-30.7	hsa-miR-1260a	38	55	54	-20.06	hsa-miR-1260a	48	55	-13.22
1007	PRPF19	hsa-miR-1260b	26	34	33	-14.1	hsa-miR-1260b	17	35	34	-13.74	hsa-miR-1260b	27	35	-12.67
1007	PRPF19	hsa-miR-1260b	34	55	54	-27.4	hsa-miR-1260b	33	55	54	-21.25	hsa-miR-1260b	48	55	-11.97
1007	PRPF19	hsa-miR-1276	22	44	43	-23	hsa-miR-1276	27	46	45	-14.42	hsa-miR-1276	38	46	-6.01
1007	PRPF19	hsa-miR-139-5p	26	49	48	-27.4	hsa-miR-139-5p	26	48	47	-24.69	hsa-miR-139-5p	40	48	-11.51
1007	PRPF19	hsa-miR-188-3p	17	34	33	-19.6	hsa-miR-188-3p	14	34	33	-17.54	hsa-miR-188-3p	26	34	-4.39
1007	PRPF19	hsa-miR-188-3p	34	55	54	-29.1	hsa-miR-188-3p	34	55	54	-22.66	hsa-miR-188-3p	49	55	-12.42
1007	PRPF19	hsa-miR-1915-3p	22	49	48	-22.6	hsa-miR-1915-3p	30	49	48	-18.09	hsa-miR-1915-3p	39	47	0.24
1007	PRPF19	hsa-miR-2116-3p	22	34	33	-18.7	hsa-miR-2116-3p	13	33	32	-24.75	hsa-miR-2116-3p	26	33	-14.1
1007	PRPF19	hsa-miR-27a-3p	29	49	48	-22.6	hsa-miR-27a-3p	28	48	47	-20.22	hsa-miR-27a-3p	40	48	-5.61
1007	PRPF19	hsa-miR-27b-3p	31	49	48	-20.4	hsa-miR-27b-3p	28	48	47	-17.66	hsa-miR-27b-3p	40	48	-3.71
1007	PRPF19	hsa-miR-296-5p	17	44	43	-34.4	hsa-miR-296-5p	21	43	42	-27.09	hsa-miR-296-5p	35	43	-18.06
1007	PRPF19	hsa-miR-339-5p	12	40	39	-31.6	hsa-miR-339-5p	18	40	39	-26.26	hsa-miR-339-5p	32	40	-17
1007	PRPF19	hsa-miR-361-3p	18	34	33	-25.6	hsa-miR-361-3p	11	33	32	-20.62	hsa-miR-361-3p	27	33	-10.9
1007	PRPF19	hsa-miR-3622a-3p	28	53	52	-27.6	hsa-miR-3622a-3p	28	52	51	-22.74	hsa-miR-3622a-3p	44	52	-13.28
1007	PRPF19	hsa-miR-365a-3p	43	59	58	-16.5	hsa-miR-365a-3p	38	59	58	-10.97	hsa-miR-365a-3p	51	59	2.14
1007	PRPF19	hsa-miR-3679-3p	11	37	36	-33.3	hsa-miR-3679-3p	22	43	39	-21.23	hsa-miR-3679-3p	28	36	-16.85
1007	PRPF19	hsa-miR-3679-3p	35	55	54	-21.2	hsa-miR-3679-3p	33	55	54	-20.05	hsa-miR-3679-3p	47	55	-3.82
1007	PRPF19	hsa-miR-3691-5p	32	62	61	-20.8	hsa-miR-3691-5p	40	62	61	-12.17	hsa-miR-3691-5p	55	62	-3.3
1007	PRPF19	hsa-miR-376a-3p	12	30	29	-20.3	hsa-miR-376a-3p	10	30	29	-17.16	hsa-miR-376a-3p	23	30	-8.85
1007	PRPF19	hsa-miR-376c-3p	31	47	46	-19	hsa-miR-376c-3p	28	48	46	-15.63	hsa-miR-376c-3p	40	48	-4.11
1007	PRPF19	hsa-miR-409-3p	34	60	59	-30.4	hsa-miR-409-3p	38	59	58	-15.57	hsa-miR-409-3p	51	59	-3.45
1007	PRPF19	hsa-miR-4286	36	54	53	-23.7	hsa-miR-4286	39	57	56	-14.77	hsa-miR-4286	44	50	-7.03
1007	PRPF19	hsa-miR-4323	35	51	50	-29	hsa-miR-4323	33	52	50	-24.24	hsa-miR-4323	44	52	-12.73
1007	PRPF19	hsa-miR-532-3p	26	34	33	-16.4	hsa-miR-532-3p	18	36	35	-21.42	hsa-miR-532-3p	25	33	-9.6
1007	PRPF19	hsa-miR-532-3p	34	55	54	-30.5	hsa-miR-532-3p	34	56	54	-24.53	hsa-miR-532-3p	43	51	-7.22
1007	PRPF19	hsa-miR-617	10	26	25	-19.1	hsa-miR-617	4	25	24	-13.76	hsa-miR-617	17	25	-2.66
1007	PRPF19	hsa-miR-625-3p	1	30	29	-33.6	hsa-miR-625-3p	12	31	29	-22.57	hsa-miR-625-3p	23	31	-21.71
1007	PRPF19	hsa-miR-642a-5p	33	56	55	-29.4	hsa-miR-642a-5p	35	55	54	-23.7	hsa-miR-642a-5p	47	55	-8.62
1007	PRPF19	hsa-miR-769-5p	11	43	42	-23.6	hsa-miR-769-5p	22	43	42	-12.91	hsa-miR-769-5p	35	43	-5.87
1007	PRPF19	hsa-miR-99a-5p	7	31	30	-26.2	hsa-miR-99a-5p	11	32	30	-19.5	hsa-miR-99a-5p	24	32	-13.26
1007	PRPF19	hsa-miR-99b-5p	7	31	30	-29.3	hsa-miR-99b-5p	11	32	30	-21.84	hsa-miR-99b-5p	24	32	-16.96
1011	IGFN1	hsa-miR-1236-3p	26	60	59	-29.5	hsa-miR-1236-3p	38	59	58	-25.09	hsa-miR-1236-3p	51	59	-12.48
1011	IGFN1	hsa-miR-1293	36	49	48	-18.5	hsa-miR-1293	27	48	46	-14.54	hsa-miR-1293	40	48	-2.57
1011	IGFN1	hsa-miR-136-5p	41	62	61	-16.1	hsa-miR-136-5p	40	62	61	-14.82	hsa-miR-136-5p	54	62	-3.87
1011	IGFN1	hsa-miR-140-5p	1	48	47	-24.2	hsa-miR-140-5p	26	47	46	-17.76	hsa-miR-140-5p	41	47	-2.67
1011	IGFN1	hsa-miR-1914-5p	7	31	30	-33.5	hsa-miR-1914-5p	17	38	32	-19.01	hsa-miR-1914-5p	20	28	-17.19
1011	IGFN1	hsa-miR-194-5p	21	43	42	-22.7	hsa-miR-194-5p	20	43	42	-19.24	hsa-miR-194-5p	35	43	-1.99
1011	IGFN1	hsa-miR-199a-3p	24	48	47	-20.3	hsa-miR-199a-3p	27	48	47	-13.3	hsa-miR-199a-3p	40	48	-0.17
1011	IGFN1	hsa-miR-199a-5p	14	50	49	-28	hsa-miR-199a-5p	27	49	48	-20.62	hsa-miR-199a-5p	41	49	-2.51
1011	IGFN1	hsa-miR-199b-5p	22	50	49	-24.5	hsa-miR-199b-5p	27	49	48	-17.08	hsa-miR-199b-5p	41	49	0.17
1011	IGFN1	hsa-miR-2116-3p	10	53	52	-27	hsa-miR-2116-3p	32	52	51	-16.49	hsa-miR-2116-3p	46	52	-7.39
1011	IGFN1	hsa-miR-214-3p	20	40	39	-30.2	hsa-miR-214-3p	18	39	38	-25.02	hsa-miR-214-3p	31	39	-10.17
1011	IGFN1	hsa-miR-26b-3p	28	60	59	-24.5	hsa-miR-26b-3p	38	59	58	-16.69	hsa-miR-26b-3p	51	59	-4.13
1011	IGFN1	hsa-miR-27a-3p	16	42	41	-28.5	hsa-miR-27a-3p	21	42	41	-19.74	hsa-miR-27a-3p	36	42	-6.06
1011	IGFN1	hsa-miR-27b-3p	20	42	41	-27.8	hsa-miR-27b-3p	21	42	41	-21.82	hsa-miR-27b-3p	36	42	-6.36
1011	IGFN1	hsa-miR-31-3p	10	28	27	-20.9	hsa-miR-31-3p	9	28	27	-15.62	hsa-miR-31-3p	20	28	-4.49
1011	IGFN1	hsa-miR-3181	19	36	35	-25.2	hsa-miR-3181	18	37	35	-20.07	hsa-miR-3181	29	37	-6.52
1011	IGFN1	hsa-miR-340-3p	34	55	54	-26.1	hsa-miR-340-3p	33	54	53	-22.01	hsa-miR-340-3p	46	54	-4.32
1011	IGFN1	hsa-miR-3619-5p	15	39	38	-33.8	hsa-miR-3619-5p	18	39	38	-28.49	hsa-miR-3619-5p	31	39	-15.17
1011	IGFN1	hsa-miR-3679-3p	37	57	56	-27.3	hsa-miR-3679-3p	34	56	55	-24.45	hsa-miR-3679-3p	47	55	-2.72
1011	IGFN1	hsa-miR-3934-5p	1	30	29	-16.6	hsa-miR-3934-5p	9	30	29	-13.43	hsa-miR-3934-5p	22	30	-1.47
1011	IGFN1	hsa-miR-4326	44	62	61	-30	hsa-miR-4326	43	63	61	-28.82	hsa-miR-4326	55	63	-17.08
1011	IGFN1	hsa-miR-454-5p	34	54	53	-18.3	hsa-miR-454-5p	35	54	53	-12.6	hsa-miR-454-5p	46	54	1.54
1011	IGFN1	hsa-miR-484	10	36	35	-36.4	hsa-miR-484	12	36	35	-29.03	hsa-miR-484	28	36	-14.9
1011	IGFN1	hsa-miR-513a-5p	19	42	41	-20.4	hsa-miR-513a-5p	25	42	41	-12.45	hsa-miR-513a-5p	36	42	2.03
1011	IGFN1	hsa-miR-516a-3p	54	62	61	-11.6	hsa-miR-516a-3p	47	63	61	-12.97	hsa-miR-516a-3p	50	58	-4.9
1011	IGFN1	hsa-miR-532-3p	25	53	52	-30.8	hsa-miR-532-3p	31	52	51	-21.67	hsa-miR-532-3p	46	52	-7.25
1011	IGFN1	hsa-miR-642a-5p	18	55	54	-24.2	hsa-miR-642a-5p	37	55	54	-19.23	hsa-miR-642a-5p	47	55	-5.77
1011	IGFN1	hsa-miR-877-3p	26	61	60	-34.9	hsa-miR-877-3p	40	60	59	-30.19	hsa-miR-877-3p	55	63	-20.94
1011	IGFN1	hsa-miR-941	16	32	31	-32.4	hsa-miR-941	11	33	31	-28.01	hsa-miR-941	25	33	-12.08
1012	NFE2L1	hsa-miR-106b-3p	16	42	41	-25.8	hsa-miR-106b-3p	20	41	40	-20.58	hsa-miR-106b-3p	33	41	-9.41
1012	NFE2L1	hsa-miR-1224-3p	18	50	49	-36.9	hsa-miR-1224-3p	29	49	48	-29.78	hsa-miR-1224-3p	41	49	-22.94
1012	NFE2L1	hsa-miR-1247-5p	38	61	60	-36.2	hsa-miR-1247-5p	38	59	57	-35.54	hsa-miR-1247-5p	51	59	-21.61
1012	NFE2L1	hsa-miR-1249	29	57	56	-35.3	hsa-miR-1249	36	57	56	-31.36	hsa-miR-1249	49	57	-22.74
1012	NFE2L1	hsa-miR-1260a	21	50	49	-30.1	hsa-miR-1260a	33	50	49	-24.44	hsa-miR-1260a	43	50	-18.4
1012	NFE2L1	hsa-miR-1260b	10	25	24	-25.8	hsa-miR-1260b	6	24	23	-21.19	hsa-miR-1260b	17	24	-4.37
1012	NFE2L1	hsa-miR-141-3p	51	63	62	-20.8	hsa-miR-141-3p	41	62	61	-15.56	hsa-miR-141-3p	54	62	-7.82
1012	NFE2L1	hsa-miR-146b-3p	8	40	39	-27.7	hsa-miR-146b-3p	20	40	39	-17.28	hsa-miR-146b-3p	32	40	-14.61
1012	NFE2L1	hsa-miR-150-5p	31	53	52	-30.9	hsa-miR-150-5p	32	52	51	-26.51	hsa-miR-150-5p	44	52	-18.66
1012	NFE2L1	hsa-miR-1914-5p	9	39	38	-35.9	hsa-miR-1914-5p	13	38	37	-28.33	hsa-miR-1914-5p	30	38	-16.45
1012	NFE2L1	hsa-miR-193b-3p	36	59	58	-32.2	hsa-miR-193b-3p	38	59	58	-25.97	hsa-miR-193b-3p	51	59	-19.71
1012	NFE2L1	hsa-miR-200a-3p	44	63	62	-22.4	hsa-miR-200a-3p	41	62	61	-18.11	hsa-miR-200a-3p	54	62	-9.12
1012	NFE2L1	hsa-miR-21-3p	52	62	61	-16.6	hsa-miR-21-3p	42	62	61	-11.49	hsa-miR-21-3p	56	62	-6.03
1012	NFE2L1	hsa-miR-218-5p	27	36	35	-10.6	hsa-miR-218-5p	17	36	35	-13.33	hsa-miR-218-5p	28	36	-4.1
1012	NFE2L1	hsa-miR-29a-3p	41	63	62	-18.5	hsa-miR-29a-3p	41	62	61	-15.28	hsa-miR-29a-3p	54	62	-5.52
1012	NFE2L1	hsa-miR-29b-3p	29	63	62	-18.2	hsa-miR-29b-3p	40	62	61	-11.92	hsa-miR-29b-3p	54	62	-4.22
1012	NFE2L1	hsa-miR-29c-3p	41	63	62	-15.8	hsa-miR-29c-3p	41	62	61	-12.79	hsa-miR-29c-3p	54	62	-2.82
1012	NFE2L1	hsa-miR-324-3p	18	25	24	-15.5	hsa-miR-324-3p	8	27	25	-19.12	hsa-miR-324-3p	19	27	-1.75
1012	NFE2L1	hsa-miR-324-5p	30	49	48	-23.8	hsa-miR-324-5p	26	48	46	-18.75	hsa-miR-324-5p	40	48	-9.78
1012	NFE2L1	hsa-miR-339-5p	51	58	57	-13.5	hsa-miR-339-5p	37	60	59	-23.38	hsa-miR-339-5p	52	60	-14.18
1012	NFE2L1	hsa-miR-340-3p	37	58	57	-22	hsa-miR-340-3p	37	58	57	-18.6	hsa-miR-340-3p	51	58	-8.19
1012	NFE2L1	hsa-miR-361-3p	27	45	44	-24.3	hsa-miR-361-3p	22	45	44	-22.42	hsa-miR-361-3p	39	45	-11.05
1012	NFE2L1	hsa-miR-3620-3p	11	42	41	-33.4	hsa-miR-3620-3p	19	41	40	-22.42	hsa-miR-3620-3p	34	41	-18.21
1012	NFE2L1	hsa-miR-3679-3p	36	55	54	-27	hsa-miR-3679-3p	31	52	51	-22.72	hsa-miR-3679-3p	47	55	-12.49
1012	NFE2L1	hsa-miR-3943	15	46	45	-27.6	hsa-miR-3943	23	47	45	-16.67	hsa-miR-3943	39	47	-14.34
1012	NFE2L1	hsa-miR-4286	5	25	24	-28.6	hsa-miR-4286	8	24	23	-23.09	hsa-miR-4286	16	24	-6.07
1012	NFE2L1	hsa-miR-4286	36	50	49	-27.1	hsa-miR-4286	34	50	49	-23.32	hsa-miR-4286	42	50	-17.44
1012	NFE2L1	hsa-miR-4323	11	25	24	-27.2	hsa-miR-4323	9	26	24	-20.88	hsa-miR-4323	18	26	-4.48
1012	NFE2L1	hsa-miR-4326	38	57	56	-30.1	hsa-miR-4326	36	56	55	-25.87	hsa-miR-4326	49	56	-17.59
1012	NFE2L1	hsa-miR-632	7	35	34	-30.1	hsa-miR-632	16	34	33	-16.3	hsa-miR-632	28	34	-12.35
1012	NFE2L1	hsa-miR-642a-5p	28	56	55	-36	hsa-miR-642a-5p	34	55	54	-31.02	hsa-miR-642a-5p	47	55	-20.69
1012	NFE2L1	hsa-miR-662	17	44	43	-28.8	hsa-miR-662	23	43	42	-20.34	hsa-miR-662	35	43	-11.22
1012	NFE2L1	hsa-miR-766-3p	16	50	49	-32.8	hsa-miR-766-3p	31	50	49	-24.95	hsa-miR-766-3p	42	50	-21.94
1014	AKT2	hsa-miR-1224-3p	10	29	28	-35.5	hsa-miR-1224-3p	8	29	28	-32.15	hsa-miR-1224-3p	21	29	-19.36
1014	AKT2	hsa-miR-1224-3p	33	55	54	-24.5	hsa-miR-1224-3p	34	54	53	-22.68	hsa-miR-1224-3p	46	54	-11.97
1014	AKT2	hsa-miR-1260a	4	24	23	-31.8	hsa-miR-1260a	7	24	23	-24.97	hsa-miR-1260a	17	24	-18.16
1014	AKT2	hsa-miR-1260a	22	55	54	-29.4	hsa-miR-1260a	38	55	54	-16.86	hsa-miR-1260a	48	55	-9.7
1014	AKT2	hsa-miR-1260b	4	24	23	-28.4	hsa-miR-1260b	4	24	23	-23.56	hsa-miR-1260b	17	24	-14.76
1014	AKT2	hsa-miR-1260b	22	55	54	-25.4	hsa-miR-1260b	37	55	54	-16.8	hsa-miR-1260b	48	55	-9.28
1014	AKT2	hsa-miR-143-3p	15	35	34	-21.5	hsa-miR-143-3p	15	35	34	-17.55	hsa-miR-143-3p	29	35	-5.44
1014	AKT2	hsa-miR-150-5p	1	25	24	-28.7	hsa-miR-150-5p	2	25	24	-25.5	hsa-miR-150-5p	17	25	-15.05
1014	AKT2	hsa-miR-150-5p	33	57	56	-32.1	hsa-miR-150-5p	32	56	55	-29.76	hsa-miR-150-5p	48	56	-10.63
1014	AKT2	hsa-miR-182-3p	22	42	41	-23.9	hsa-miR-182-3p	22	42	41	-18.55	hsa-miR-182-3p	34	42	-5.77
1014	AKT2	hsa-miR-186-3p	37	49	48	-17.8	hsa-miR-186-3p	27	49	48	-15.41	hsa-miR-186-3p	41	49	6.29
1014	AKT2	hsa-miR-197-3p	10	28	27	-28.5	hsa-miR-197-3p	8	28	27	-25.88	hsa-miR-197-3p	17	25	-12.35
1014	AKT2	hsa-miR-22-3p	22	43	42	-17.9	hsa-miR-22-3p	22	43	42	-11.65	hsa-miR-22-3p	35	43	2.28
1014	AKT2	hsa-miR-296-5p	25	60	59	-31.9	hsa-miR-296-5p	38	60	59	-29.73	hsa-miR-296-5p	52	60	-15.07
1014	AKT2	hsa-miR-361-3p	5	25	24	-24.1	hsa-miR-361-3p	3	25	24	-20.61	hsa-miR-361-3p	19	25	-9.35
1014	AKT2	hsa-miR-361-3p	23	57	56	-22.3	hsa-miR-361-3p	34	56	55	-16.54	hsa-miR-361-3p	50	56	-3.55
1014	AKT2	hsa-miR-3943	6	26	25	-32.8	hsa-miR-3943	6	27	25	-27.56	hsa-miR-3943	19	27	-16.77
1014	AKT2	hsa-miR-4286	5	24	23	-26.8	hsa-miR-4286	8	24	23	-23.05	hsa-miR-4286	16	24	-14.06
1014	AKT2	hsa-miR-4286	22	29	28	-13.8	hsa-miR-4286	14	31	30	-19.8	hsa-miR-4286	22	30	-6.78
1014	AKT2	hsa-miR-4286	35	55	54	-33.9	hsa-miR-4286	36	55	54	-29.39	hsa-miR-4286	47	55	-14.64
1014	AKT2	hsa-miR-4323	12	27	26	-27.3	hsa-miR-4323	10	26	25	-24.59	hsa-miR-4323	18	26	-11.33
1014	AKT2	hsa-miR-505-5p	27	43	42	-20.4	hsa-miR-505-5p	20	42	41	-14.16	hsa-miR-505-5p	34	42	0.091
1014	AKT2	hsa-miR-532-3p	15	23	22	-15.7	hsa-miR-532-3p	4	25	24	-22.33	hsa-miR-532-3p	18	25	-12.45
1014	AKT2	hsa-miR-532-3p	23	57	56	-33.1	hsa-miR-532-3p	36	56	55	-29.01	hsa-miR-532-3p	49	56	-12.39
1014	AKT2	hsa-miR-550a-5p	21	41	40	-23.7	hsa-miR-550a-5p	19	41	40	-19.65	hsa-miR-550a-5p	33	41	-4.58
1014	AKT2	hsa-miR-625-3p	12	39	38	-28.2	hsa-miR-625-3p	17	39	38	-18.92	hsa-miR-625-3p	31	39	-11.22
1014	AKT2	hsa-miR-671-5p	31	60	59	-27.7	hsa-miR-671-5p	40	62	61	-14.54	hsa-miR-671-5p	54	62	-9.15
1014	AKT2	hsa-miR-766-3p	43	58	57	-26.6	hsa-miR-766-3p	34	55	54	-20.72	hsa-miR-766-3p	47	55	-7.94
1014	AKT2	hsa-miR-769-5p	26	61	60	-22.6	hsa-miR-769-5p	41	61	60	-14.81	hsa-miR-769-5p	53	61	-2.72
1015	MTHFSD	hsa-miR-1224-3p	47	54	53	-16.1	hsa-miR-1224-3p	34	54	53	-19.3	hsa-miR-1224-3p	46	54	-15.39
1015	MTHFSD	hsa-miR-1285-3p	25	49	48	-20.6	hsa-miR-1285-3p	29	48	47	-15.51	hsa-miR-1285-3p	40	48	-3.69
1015	MTHFSD	hsa-miR-148a-3p	35	58	57	-23	hsa-miR-148a-3p	33	57	56	-15.99	hsa-miR-148a-3p	49	57	-5.22
1015	MTHFSD	hsa-miR-188-5p	31	52	51	-26.2	hsa-miR-188-5p	31	51	50	-23.07	hsa-miR-188-5p	43	51	-7.85
1015	MTHFSD	hsa-miR-205-5p	1	29	28	-22.7	hsa-miR-205-5p	8	29	28	-21.24	hsa-miR-205-5p	23	29	-14.87
1015	MTHFSD	hsa-miR-221-5p	29	48	47	-22.5	hsa-miR-221-5p	29	48	47	-18.95	hsa-miR-221-5p	41	48	-7.69
1015	MTHFSD	hsa-miR-23a-3p	9	26	25	-22.9	hsa-miR-23a-3p	6	26	25	-16.31	hsa-miR-23a-3p	20	26	-14.42
1015	MTHFSD	hsa-miR-23b-3p	9	26	25	-19	hsa-miR-23b-3p	6	26	25	-12.94	hsa-miR-23b-3p	20	26	-11.82
1015	MTHFSD	hsa-miR-26b-3p	41	63	62	-30.5	hsa-miR-26b-3p	40	62	61	-28.16	hsa-miR-26b-3p	56	62	-13.93
1015	MTHFSD	hsa-miR-30a-3p	39	59	58	-18.2	hsa-miR-30a-3p	39	60	58	-12.46	hsa-miR-30a-3p	52	60	-3.93
1015	MTHFSD	hsa-miR-30d-3p	36	59	58	-16.8	hsa-miR-30d-3p	39	60	58	-11.97	hsa-miR-30d-3p	52	60	-2.63
1015	MTHFSD	hsa-miR-3157-5p	36	59	58	-23.7	hsa-miR-3157-5p	37	58	57	-17.3	hsa-miR-3157-5p	52	58	-6.96
1015	MTHFSD	hsa-miR-331-3p	13	51	50	-28.1	hsa-miR-331-3p	31	50	49	-18.97	hsa-miR-331-3p	43	50	-10.51
1015	MTHFSD	hsa-miR-4286	40	54	53	-30.2	hsa-miR-4286	39	55	53	-25.21	hsa-miR-4286	47	55	-15.01
1015	MTHFSD	hsa-miR-455-3p	37	57	56	-24.6	hsa-miR-455-3p	34	57	56	-19.55	hsa-miR-455-3p	50	57	-8.92
1015	MTHFSD	hsa-miR-483-3p	23	53	52	-20	hsa-miR-483-3p	32	52	51	-13.77	hsa-miR-483-3p	45	52	-9.94
1015	MTHFSD	hsa-miR-7-5p	19	46	45	-17.1	hsa-miR-7-5p	23	45	44	-11.12	hsa-miR-7-5p	37	45	0.55
1015	MTHFSD	hsa-miR-99a-3p	29	41	40	-14.3	hsa-miR-99a-3p	21	42	41	-14.21	hsa-miR-99a-3p	35	42	-7.27
102	TIPARP	hsa-miR-1224-3p	9	29	28	-31.2	hsa-miR-1224-3p	8	28	27	-27.12	hsa-miR-1224-3p	22	28	-17.33
102	TIPARP	hsa-miR-1260b	11	29	28	-28.7	hsa-miR-1260b	10	29	28	-25.04	hsa-miR-1260b	22	29	-17.84
102	TIPARP	hsa-miR-133b	9	34	33	-24.9	hsa-miR-133b	13	34	33	-18.85	hsa-miR-133b	26	34	-13.63
102	TIPARP	hsa-miR-197-3p	9	31	30	-32.9	hsa-miR-197-3p	8	30	29	-30.04	hsa-miR-197-3p	22	30	-20.76
102	TIPARP	hsa-miR-26b-3p	10	34	33	-25.4	hsa-miR-26b-3p	13	34	33	-20.12	hsa-miR-26b-3p	26	34	-15.13
102	TIPARP	hsa-miR-3157-5p	6	28	27	-18.6	hsa-miR-3157-5p	6	27	26	-15.44	hsa-miR-3157-5p	19	27	-8.02
102	TIPARP	hsa-miR-342-3p	8	29	28	-29.3	hsa-miR-342-3p	9	28	27	-25.73	hsa-miR-342-3p	20	28	-16.83
102	TIPARP	hsa-miR-3679-3p	5	30	29	-28.8	hsa-miR-3679-3p	10	31	30	-23.96	hsa-miR-3679-3p	22	30	-9.16
102	TIPARP	hsa-miR-4286	11	29	28	-23.5	hsa-miR-4286	13	29	28	-20.45	hsa-miR-4286	21	29	-12.44
102	TIPARP	hsa-miR-4326	13	33	32	-28.2	hsa-miR-4326	11	32	31	-22.56	hsa-miR-4326	25	32	-14.31
102	TIPARP	hsa-miR-512-5p	1	26	25	-20.2	hsa-miR-512-5p	3	25	24	-16.72	hsa-miR-512-5p	17	25	-4.66
1023	KCTD11	hsa-miR-1224-3p	41	56	55	-28.7	hsa-miR-1224-3p	35	55	54	-27.64	hsa-miR-1224-3p	47	55	-7.73
1023	KCTD11	hsa-miR-1226-3p	14	47	46	-26.4	hsa-miR-1226-3p	25	46	45	-16.82	hsa-miR-1226-3p	40	46	-6.01
1023	KCTD11	hsa-miR-1227-3p	39	57	56	-29.4	hsa-miR-1227-3p	40	59	58	-25.97	hsa-miR-1227-3p	49	57	-8.87
1023	KCTD11	hsa-miR-1260a	40	56	55	-30.4	hsa-miR-1260a	38	56	55	-26.75	hsa-miR-1260a	49	56	-9.1
1023	KCTD11	hsa-miR-1260b	40	56	55	-29.5	hsa-miR-1260b	40	56	55	-25.7	hsa-miR-1260b	49	56	-8.2
1023	KCTD11	hsa-miR-139-3p	1	40	39	-23.8	hsa-miR-139-3p	18	39	38	-14.7	hsa-miR-139-3p	31	39	-4.88
1023	KCTD11	hsa-miR-147a	41	63	62	-21.1	hsa-miR-147a	43	62	61	-13.31	hsa-miR-147a	56	62	1.08
1023	KCTD11	hsa-miR-147b	7	31	30	-24.1	hsa-miR-147b	11	31	30	-13.99	hsa-miR-147b	25	31	-7.29
1023	KCTD11	hsa-miR-18a-3p	39	58	57	-25.8	hsa-miR-18a-3p	39	59	57	-21.11	hsa-miR-18a-3p	51	59	-5.87
1023	KCTD11	hsa-miR-197-3p	39	54	53	-25.7	hsa-miR-197-3p	38	57	55	-24.09	hsa-miR-197-3p	42	50	-7.34
1023	KCTD11	hsa-miR-199b-5p	6	44	43	-24.4	hsa-miR-199b-5p	22	44	43	-15.22	hsa-miR-199b-5p	38	44	-7.17
1023	KCTD11	hsa-miR-218-5p	8	32	31	-21.9	hsa-miR-218-5p	8	31	30	-16.45	hsa-miR-218-5p	23	31	-4.19
1023	KCTD11	hsa-miR-28-5p	29	36	35	-11	hsa-miR-28-5p	16	37	36	-12.55	hsa-miR-28-5p	30	37	3.43
1023	KCTD11	hsa-miR-298	10	39	38	-25.3	hsa-miR-298	14	39	38	-16.75	hsa-miR-298	31	39	-6.98
1023	KCTD11	hsa-miR-3188	1	37	36	-24.5	hsa-miR-3188	14	36	35	-19.38	hsa-miR-3188	28	36	-0.74
1023	KCTD11	hsa-miR-320e	20	35	34	-18.1	hsa-miR-320e	17	35	34	-13.95	hsa-miR-320e	27	35	1.88
1023	KCTD11	hsa-miR-324-3p	51	58	57	-17.7	hsa-miR-324-3p	40	59	57	-19.36	hsa-miR-324-3p	51	59	-7.17
1023	KCTD11	hsa-miR-324-5p	25	55	54	-28.1	hsa-miR-324-5p	34	54	52	-22.1	hsa-miR-324-5p	46	54	-4.27
1023	KCTD11	hsa-miR-346	41	62	61	-27.6	hsa-miR-346	39	61	60	-21.8	hsa-miR-346	53	61	-7.91
1023	KCTD11	hsa-miR-361-3p	28	51	50	-26.9	hsa-miR-361-3p	28	50	49	-23.71	hsa-miR-361-3p	44	50	-7.59
1023	KCTD11	hsa-miR-3620-3p	39	56	55	-26.9	hsa-miR-3620-3p	32	53	52	-21.42	hsa-miR-3620-3p	45	53	-10.25
1023	KCTD11	hsa-miR-3679-3p	40	54	53	-23.2	hsa-miR-3679-3p	32	53	50	-18.84	hsa-miR-3679-3p	45	53	-2.29
1023	KCTD11	hsa-miR-4286	41	56	55	-27.8	hsa-miR-4286	40	56	55	-24.1	hsa-miR-4286	48	56	-6.5
1023	KCTD11	hsa-miR-4323	39	57	56	-28.8	hsa-miR-4323	42	58	56	-22.73	hsa-miR-4323	50	58	-8.39
1023	KCTD11	hsa-miR-449c-5p	7	35	34	-21.6	hsa-miR-449c-5p	11	35	34	-13.87	hsa-miR-449c-5p	27	35	0.68
1023	KCTD11	hsa-miR-485-5p	15	37	36	-24.2	hsa-miR-485-5p	16	36	35	-22.02	hsa-miR-485-5p	29	36	-4.5
1023	KCTD11	hsa-miR-519e-3p	37	59	58	-23.8	hsa-miR-519e-3p	36	60	58	-19.47	hsa-miR-519e-3p	52	60	-4.88
1023	KCTD11	hsa-miR-550a-5p	14	59	58	-25.5	hsa-miR-550a-5p	37	59	58	-14.77	hsa-miR-550a-5p	51	59	-4.42
1023	KCTD11	hsa-miR-595	41	61	60	-20.9	hsa-miR-595	43	63	62	-12.41	hsa-miR-595	55	63	-5.54
1023	KCTD11	hsa-miR-626	14	34	33	-17.3	hsa-miR-626	15	33	32	-12.79	hsa-miR-626	25	33	2.05
1023	KCTD11	hsa-miR-654-3p	41	63	62	-23.4	hsa-miR-654-3p	44	63	62	-18.44	hsa-miR-654-3p	55	63	-3.56
1023	KCTD11	hsa-miR-661	8	29	28	-30.6	hsa-miR-661	5	28	27	-23.8	hsa-miR-661	20	28	-10.6
1023	KCTD11	hsa-miR-708-5p	2	38	37	-21.5	hsa-miR-708-5p	15	37	36	-12.69	hsa-miR-708-5p	30	37	-2.54
1023	KCTD11	hsa-miR-766-3p	41	57	56	-28.7	hsa-miR-766-3p	36	56	55	-24.41	hsa-miR-766-3p	48	56	-6.3
1025	SLC2A4RG	hsa-miR-1224-3p	44	59	58	-22.8	hsa-miR-1224-3p	41	61	58	-18.49	hsa-miR-1224-3p	50	58	0.73
1025	SLC2A4RG	hsa-miR-1225-3p	45	60	59	-23	hsa-miR-1225-3p	42	62	61	-20.02	hsa-miR-1225-3p	54	62	0.41
1025	SLC2A4RG	hsa-miR-1247-5p	39	60	59	-26.5	hsa-miR-1247-5p	38	59	58	-23.8	hsa-miR-1247-5p	50	58	-7.16
1025	SLC2A4RG	hsa-miR-149-3p	13	38	37	-33.8	hsa-miR-149-3p	17	38	37	-26.82	hsa-miR-149-3p	31	38	-6.91
1025	SLC2A4RG	hsa-miR-221-5p	41	49	48	-18.5	hsa-miR-221-5p	27	48	47	-12.5	hsa-miR-221-5p	42	48	15.3
1025	SLC2A4RG	hsa-miR-23b-5p	27	34	33	-14.1	hsa-miR-23b-5p	13	34	33	-18.8	hsa-miR-23b-5p	28	34	5.24
1025	SLC2A4RG	hsa-miR-296-3p	8	36	35	-32.7	hsa-miR-296-3p	14	35	34	-24.31	hsa-miR-296-3p	29	35	-3.25
1025	SLC2A4RG	hsa-miR-296-5p	43	62	61	-32.2	hsa-miR-296-5p	42	62	61	-28.71	hsa-miR-296-5p	55	63	-7.05
1025	SLC2A4RG	hsa-miR-3117-3p	45	62	61	-17.7	hsa-miR-3117-3p	44	64	63	-11.9	hsa-miR-3117-3p	56	64	3.29
1025	SLC2A4RG	hsa-miR-3127-5p	13	30	29	-17.9	hsa-miR-3127-5p	8	30	29	-12	hsa-miR-3127-5p	24	30	9.33
1025	SLC2A4RG	hsa-miR-3157-5p	2	24	23	-26	hsa-miR-3157-5p	3	24	23	-19.69	hsa-miR-3157-5p	18	24	2.69
1025	SLC2A4RG	hsa-miR-3181	47	62	61	-24.7	hsa-miR-3181	45	64	63	-20.27	hsa-miR-3181	56	64	-2.56
1025	SLC2A4RG	hsa-miR-3200-3p	24	49	48	-17.8	hsa-miR-3200-3p	28	49	48	-11.42	hsa-miR-3200-3p	41	49	14
1025	SLC2A4RG	hsa-miR-339-5p	26	55	54	-24.1	hsa-miR-339-5p	32	54	53	-18.74	hsa-miR-339-5p	46	54	2.45
1025	SLC2A4RG	hsa-miR-346	2	25	24	-33.3	hsa-miR-346	2	25	24	-26.95	hsa-miR-346	17	25	-5.2
1025	SLC2A4RG	hsa-miR-4286	41	60	59	-24.6	hsa-miR-4286	43	59	58	-18.89	hsa-miR-4286	51	59	2.96
1025	SLC2A4RG	hsa-miR-483-3p	45	60	59	-25.9	hsa-miR-483-3p	41	61	59	-19.95	hsa-miR-483-3p	53	61	-3.63
1025	SLC2A4RG	hsa-miR-484	9	30	29	-38.2	hsa-miR-484	8	29	28	-35.42	hsa-miR-484	21	29	-8.78
1025	SLC2A4RG	hsa-miR-608	13	39	38	-39.8	hsa-miR-608	14	39	38	-36.36	hsa-miR-608	30	38	-10.71
1025	SLC2A4RG	hsa-miR-625-5p	16	40	39	-27.5	hsa-miR-625-5p	20	40	39	-20.09	hsa-miR-625-5p	34	40	3.64
1025	SLC2A4RG	hsa-miR-629-5p	15	34	33	-19.5	hsa-miR-629-5p	14	34	33	-14.86	hsa-miR-629-5p	27	34	8.24
1025	SLC2A4RG	hsa-miR-638	16	63	62	-38.9	hsa-miR-638	37	63	62	-27.93	hsa-miR-638	55	63	-13.46
1025	SLC2A4RG	hsa-miR-663a	13	45	44	-30.8	hsa-miR-663a	26	45	44	-21.92	hsa-miR-663a	38	45	1.18
1025	SLC2A4RG	hsa-miR-663a	45	66	65	-29	hsa-miR-663a	44	66	65	-23.43	hsa-miR-663a	58	66	-11.85
1025	SLC2A4RG	hsa-miR-744-5p	18	44	43	-27.8	hsa-miR-744-5p	23	44	43	-22.25	hsa-miR-744-5p	38	44	7.17
1025	SLC2A4RG	hsa-miR-769-3p	21	64	63	-29.9	hsa-miR-769-3p	41	64	63	-24.28	hsa-miR-769-3p	57	64	-7.26
1025	SLC2A4RG	hsa-miR-769-5p	44	64	63	-23.9	hsa-miR-769-5p	45	63	62	-20.63	hsa-miR-769-5p	55	63	-0.6
1027	GIGYF1	hsa-miR-10a-5p	38	53	52	-20.8	hsa-miR-10a-5p	30	52	51	-16.33	hsa-miR-10a-5p	46	52	6.29
1027	GIGYF1	hsa-miR-10b-5p	38	53	52	-20.8	hsa-miR-10b-5p	28	52	51	-16.98	hsa-miR-10b-5p	46	52	6.29
1027	GIGYF1	hsa-miR-1224-3p	39	56	55	-23	hsa-miR-1224-3p	35	55	54	-22.08	hsa-miR-1224-3p	49	55	-5.24
1027	GIGYF1	hsa-miR-1225-5p	18	34	33	-24.6	hsa-miR-1225-5p	12	33	32	-20.89	hsa-miR-1225-5p	25	33	-1.35
1027	GIGYF1	hsa-miR-1227-3p	37	57	56	-26.9	hsa-miR-1227-3p	38	57	56	-21.66	hsa-miR-1227-3p	49	57	-2.25
1027	GIGYF1	hsa-miR-1237-3p	41	64	63	-34	hsa-miR-1237-3p	43	63	62	-29.98	hsa-miR-1237-3p	55	63	-11.67
1027	GIGYF1	hsa-miR-1260a	38	56	55	-32.9	hsa-miR-1260a	40	56	55	-27.74	hsa-miR-1260a	49	56	-7.55
1027	GIGYF1	hsa-miR-1260b	38	56	55	-33.5	hsa-miR-1260b	39	56	55	-29.22	hsa-miR-1260b	49	56	-8.15
1027	GIGYF1	hsa-miR-1271-5p	2	24	23	-25.4	hsa-miR-1271-5p	2	23	22	-20.06	hsa-miR-1271-5p	15	23	-3.97
1027	GIGYF1	hsa-miR-1271-5p	22	33	32	-17.4	hsa-miR-1271-5p	12	33	32	-15.88	hsa-miR-1271-5p	26	33	0.74
1027	GIGYF1	hsa-miR-133b	3	24	23	-25.5	hsa-miR-133b	2	23	22	-21.39	hsa-miR-133b	15	23	-4.97
1027	GIGYF1	hsa-miR-135a-5p	10	29	28	-20.4	hsa-miR-135a-5p	5	28	27	-19.15	hsa-miR-135a-5p	21	28	3.53
1027	GIGYF1	hsa-miR-135b-5p	10	29	28	-21.1	hsa-miR-135b-5p	5	28	27	-19.15	hsa-miR-135b-5p	21	28	3.43
1027	GIGYF1	hsa-miR-149-5p	2	22	21	-27.8	hsa-miR-149-5p	1	23	21	-23.49	hsa-miR-149-5p	15	23	-9.17
1027	GIGYF1	hsa-miR-182-5p	12	33	32	-22	hsa-miR-182-5p	10	33	32	-15.14	hsa-miR-182-5p	27	33	2.14
1027	GIGYF1	hsa-miR-185-3p	7	36	35	-32.8	hsa-miR-185-3p	17	37	36	-20.47	hsa-miR-185-3p	29	37	-6.74
1027	GIGYF1	hsa-miR-18a-3p	9	59	58	-29.5	hsa-miR-18a-3p	36	59	58	-22.32	hsa-miR-18a-3p	51	59	-7.6
1027	GIGYF1	hsa-miR-198	21	44	43	-26	hsa-miR-198	23	44	41	-20.12	hsa-miR-198	36	44	3.95
1027	GIGYF1	hsa-miR-25-5p	19	44	43	-23.2	hsa-miR-25-5p	23	43	42	-17.61	hsa-miR-25-5p	35	43	6.19
1027	GIGYF1	hsa-miR-296-3p	11	39	38	-31.3	hsa-miR-296-3p	13	37	35	-25.71	hsa-miR-296-3p	29	37	-6.14
1027	GIGYF1	hsa-miR-30b-3p	2	41	40	-23.7	hsa-miR-30b-3p	17	40	38	-17.16	hsa-miR-30b-3p	32	40	-1.52
1027	GIGYF1	hsa-miR-3157-5p	6	46	45	-25.6	hsa-miR-3157-5p	23	46	45	-17.1	hsa-miR-3157-5p	38	46	3.84
1027	GIGYF1	hsa-miR-3177-3p	8	30	29	-23.9	hsa-miR-3177-3p	11	30	29	-17.1	hsa-miR-3177-3p	23	30	-0.95
1027	GIGYF1	hsa-miR-3196	14	31	30	-30.7	hsa-miR-3196	14	31	30	-24.65	hsa-miR-3196	23	31	-8.18
1027	GIGYF1	hsa-miR-324-3p	41	59	58	-30.4	hsa-miR-324-3p	42	59	58	-25.53	hsa-miR-324-3p	51	59	-5.89
1027	GIGYF1	hsa-miR-339-5p	24	51	50	-30.7	hsa-miR-339-5p	28	51	50	-26.23	hsa-miR-339-5p	44	51	-4.09
1027	GIGYF1	hsa-miR-376a-3p	24	42	41	-17.1	hsa-miR-376a-3p	22	42	41	-14.45	hsa-miR-376a-3p	34	42	11.39
1027	GIGYF1	hsa-miR-376b-3p	24	42	41	-15.3	hsa-miR-376b-3p	21	42	41	-12.37	hsa-miR-376b-3p	34	42	12.74
1027	GIGYF1	hsa-miR-4286	39	56	55	-25.8	hsa-miR-4286	41	56	55	-21.4	hsa-miR-4286	48	56	0.21
1027	GIGYF1	hsa-miR-4323	36	57	56	-30.4	hsa-miR-4323	43	58	56	-18.65	hsa-miR-4323	50	58	-4.62
1027	GIGYF1	hsa-miR-485-5p	24	38	37	-20.2	hsa-miR-485-5p	15	37	36	-19.85	hsa-miR-485-5p	29	37	1.65
1027	GIGYF1	hsa-miR-509-3p	17	33	32	-23.4	hsa-miR-509-3p	15	35	34	-17.62	hsa-miR-509-3p	27	35	1.5
1027	GIGYF1	hsa-miR-512-5p	25	53	52	-28.1	hsa-miR-512-5p	29	52	51	-19.89	hsa-miR-512-5p	44	52	2.39
1027	GIGYF1	hsa-miR-532-5p	8	29	28	-19.6	hsa-miR-532-5p	7	28	27	-18.59	hsa-miR-532-5p	20	28	5.33
1027	GIGYF1	hsa-miR-662	35	56	55	-26.7	hsa-miR-662	35	55	54	-25.58	hsa-miR-662	47	55	-3.54
1027	GIGYF1	hsa-miR-663a	9	31	30	-29.5	hsa-miR-663a	10	31	30	-22.5	hsa-miR-663a	23	31	-6.38
1027	GIGYF1	hsa-miR-744-3p	39	62	61	-27	hsa-miR-744-3p	41	61	60	-21.92	hsa-miR-744-3p	54	61	-2.6
1027	GIGYF1	hsa-miR-744-5p	11	30	29	-24.2	hsa-miR-744-5p	9	30	29	-17.25	hsa-miR-744-5p	22	30	-0.45
1027	GIGYF1	hsa-miR-92a-1-5p	10	36	35	-25.6	hsa-miR-92a-1-5p	13	35	34	-22.58	hsa-miR-92a-1-5p	27	35	-0.49
1027	GIGYF1	hsa-miR-93-3p	47	62	61	-21.5	hsa-miR-93-3p	42	62	61	-18.32	hsa-miR-93-3p	56	62	-4.26
1027	GIGYF1	hsa-miR-96-5p	6	33	32	-20.2	hsa-miR-96-5p	11	33	32	-13.47	hsa-miR-96-5p	26	33	4.24
1028	ZFYVE9	hsa-miR-100-5p	32	52	51	-26.5	hsa-miR-100-5p	32	52	51	-22.8	hsa-miR-100-5p	46	52	-17.97
1028	ZFYVE9	hsa-miR-10a-5p	10	28	27	-21	hsa-miR-10a-5p	5	27	26	-18.06	hsa-miR-10a-5p	20	27	-10.16
1028	ZFYVE9	hsa-miR-10b-5p	1	28	27	-20.2	hsa-miR-10b-5p	3	27	26	-16.26	hsa-miR-10b-5p	20	27	-9.66
1028	ZFYVE9	hsa-miR-1224-3p	35	55	54	-26.4	hsa-miR-1224-3p	36	55	54	-21.51	hsa-miR-1224-3p	49	55	-22.83
1028	ZFYVE9	hsa-miR-1228-3p	32	56	55	-31	hsa-miR-1228-3p	36	55	54	-19.55	hsa-miR-1228-3p	47	55	-22.13
1028	ZFYVE9	hsa-miR-1229-3p	24	56	55	-34.8	hsa-miR-1229-3p	29	56	55	-28.79	hsa-miR-1229-3p	49	56	-26.54
1028	ZFYVE9	hsa-miR-1236-3p	39	61	60	-32.7	hsa-miR-1236-3p	38	59	58	-31.23	hsa-miR-1236-3p	52	60	-23.25
1028	ZFYVE9	hsa-miR-1249	41	63	62	-34.8	hsa-miR-1249	41	63	62	-31.82	hsa-miR-1249	56	63	-27.75
1028	ZFYVE9	hsa-miR-1260a	11	31	30	-29.3	hsa-miR-1260a	13	31	30	-22.37	hsa-miR-1260a	24	31	-21.64
1028	ZFYVE9	hsa-miR-1260a	35	56	55	-28.1	hsa-miR-1260a	37	56	55	-20.28	hsa-miR-1260a	49	56	-21.83
1028	ZFYVE9	hsa-miR-130b-5p	39	62	61	-25.7	hsa-miR-130b-5p	41	61	60	-19.35	hsa-miR-130b-5p	53	61	-14.23
1028	ZFYVE9	hsa-miR-149-5p	26	51	50	-33.7	hsa-miR-149-5p	27	50	49	-31.05	hsa-miR-149-5p	42	50	-22.37
1028	ZFYVE9	hsa-miR-150-5p	23	47	46	-29.8	hsa-miR-150-5p	24	46	45	-26.82	hsa-miR-150-5p	39	46	-21.8
1028	ZFYVE9	hsa-miR-186-3p	26	44	43	-14.1	hsa-miR-186-3p	23	44	43	-11.28	hsa-miR-186-3p	38	44	-5.73
1028	ZFYVE9	hsa-miR-188-3p	41	56	55	-18.2	hsa-miR-188-3p	36	56	55	-12.79	hsa-miR-188-3p	50	56	-9.54
1028	ZFYVE9	hsa-miR-1914-5p	10	26	25	-28.4	hsa-miR-1914-5p	4	25	24	-27.87	hsa-miR-1914-5p	17	25	-19
1028	ZFYVE9	hsa-miR-2116-3p	26	46	45	-31	hsa-miR-2116-3p	27	46	45	-25.87	hsa-miR-2116-3p	40	46	-23.1
1028	ZFYVE9	hsa-miR-339-5p	8	26	25	-22.8	hsa-miR-339-5p	4	26	25	-20.52	hsa-miR-339-5p	18	26	-13.99
1028	ZFYVE9	hsa-miR-340-3p	35	51	50	-20.1	hsa-miR-340-3p	29	50	49	-20.31	hsa-miR-340-3p	43	50	-13.77
1028	ZFYVE9	hsa-miR-3620-3p	8	29	28	-35	hsa-miR-3620-3p	9	28	27	-33.26	hsa-miR-3620-3p	22	28	-26.34
1028	ZFYVE9	hsa-miR-3620-3p	39	64	63	-32.5	hsa-miR-3620-3p	39	63	62	-29.64	hsa-miR-3620-3p	57	63	-22.85
1028	ZFYVE9	hsa-miR-3622a-3p	34	54	53	-31.8	hsa-miR-3622a-3p	33	53	52	-27.86	hsa-miR-3622a-3p	45	53	-20.63
1028	ZFYVE9	hsa-miR-3679-3p	30	57	56	-25.2	hsa-miR-3679-3p	37	57	56	-17.38	hsa-miR-3679-3p	49	57	-13.6
1028	ZFYVE9	hsa-miR-3943	22	40	39	-26.3	hsa-miR-3943	19	40	39	-22.39	hsa-miR-3943	32	40	-18.46
1028	ZFYVE9	hsa-miR-4286	23	37	36	-28.2	hsa-miR-4286	21	37	36	-24.16	hsa-miR-4286	29	37	-20.55
1028	ZFYVE9	hsa-miR-4323	24	37	36	-24	hsa-miR-4323	22	39	38	-17.96	hsa-miR-4323	31	39	-15.41
1028	ZFYVE9	hsa-miR-454-5p	9	27	26	-21.2	hsa-miR-454-5p	5	26	25	-15.28	hsa-miR-454-5p	20	26	-10.09
1028	ZFYVE9	hsa-miR-483-3p	10	35	34	-33.3	hsa-miR-483-3p	10	34	33	-29	hsa-miR-483-3p	28	34	-21.32
1028	ZFYVE9	hsa-miR-501-5p	46	62	61	-21.1	hsa-miR-501-5p	40	62	61	-18.19	hsa-miR-501-5p	55	62	-13.54
1028	ZFYVE9	hsa-miR-532-3p	25	46	45	-29.2	hsa-miR-532-3p	25	46	45	-23.76	hsa-miR-532-3p	38	46	-21
1028	ZFYVE9	hsa-miR-616-5p	22	46	45	-22.4	hsa-miR-616-5p	23	44	43	-14.28	hsa-miR-616-5p	36	44	-11.63
1028	ZFYVE9	hsa-miR-629-3p	38	62	61	-25.3	hsa-miR-629-3p	49	64	58	-10.59	hsa-miR-629-3p	51	59	-16.54
1028	ZFYVE9	hsa-miR-662	11	31	30	-29	hsa-miR-662	10	30	29	-26.55	hsa-miR-662	22	30	-19.86
1028	ZFYVE9	hsa-miR-941	30	53	52	-25.4	hsa-miR-941	30	52	51	-16.83	hsa-miR-941	44	52	-9.47
1028	ZFYVE9	hsa-miR-99b-5p	30	53	52	-29.3	hsa-miR-99b-5p	31	52	51	-25.88	hsa-miR-99b-5p	46	52	-19.27
1029	ZFYVE9	hsa-miR-100-5p	32	52	51	-26.5	hsa-miR-100-5p	32	52	51	-22.8	hsa-miR-100-5p	46	52	-17.97
1029	ZFYVE9	hsa-miR-10a-5p	10	28	27	-21	hsa-miR-10a-5p	5	27	26	-18.06	hsa-miR-10a-5p	20	27	-10.16
1029	ZFYVE9	hsa-miR-10b-5p	1	28	27	-20.2	hsa-miR-10b-5p	3	27	26	-16.26	hsa-miR-10b-5p	20	27	-9.66
1029	ZFYVE9	hsa-miR-1224-3p	35	55	54	-26.4	hsa-miR-1224-3p	36	55	54	-21.51	hsa-miR-1224-3p	49	55	-22.83
1029	ZFYVE9	hsa-miR-1228-3p	32	56	55	-31	hsa-miR-1228-3p	36	55	54	-19.55	hsa-miR-1228-3p	47	55	-22.13
1029	ZFYVE9	hsa-miR-1229-3p	24	56	55	-34.8	hsa-miR-1229-3p	29	56	55	-28.79	hsa-miR-1229-3p	49	56	-26.54
1029	ZFYVE9	hsa-miR-1236-3p	39	61	60	-32.7	hsa-miR-1236-3p	38	59	58	-31.23	hsa-miR-1236-3p	52	60	-23.25
1029	ZFYVE9	hsa-miR-1249	41	63	62	-34.8	hsa-miR-1249	41	63	62	-31.82	hsa-miR-1249	56	63	-27.75
1029	ZFYVE9	hsa-miR-1260a	11	31	30	-29.3	hsa-miR-1260a	13	31	30	-22.37	hsa-miR-1260a	24	31	-21.64
1029	ZFYVE9	hsa-miR-1260a	35	56	55	-28.1	hsa-miR-1260a	37	56	55	-20.28	hsa-miR-1260a	49	56	-21.83
1029	ZFYVE9	hsa-miR-130b-5p	39	62	61	-25.7	hsa-miR-130b-5p	41	61	60	-19.35	hsa-miR-130b-5p	53	61	-14.23
1029	ZFYVE9	hsa-miR-149-5p	26	51	50	-33.7	hsa-miR-149-5p	27	50	49	-31.05	hsa-miR-149-5p	42	50	-22.37
1029	ZFYVE9	hsa-miR-150-5p	23	47	46	-29.8	hsa-miR-150-5p	24	46	45	-26.82	hsa-miR-150-5p	39	46	-21.8
1029	ZFYVE9	hsa-miR-186-3p	26	44	43	-14.1	hsa-miR-186-3p	23	44	43	-11.28	hsa-miR-186-3p	38	44	-5.73
1029	ZFYVE9	hsa-miR-188-3p	41	56	55	-18.2	hsa-miR-188-3p	36	56	55	-12.79	hsa-miR-188-3p	50	56	-9.54
1029	ZFYVE9	hsa-miR-1914-5p	10	26	25	-28.4	hsa-miR-1914-5p	4	25	24	-27.87	hsa-miR-1914-5p	17	25	-19
1029	ZFYVE9	hsa-miR-2116-3p	26	46	45	-31	hsa-miR-2116-3p	27	46	45	-25.87	hsa-miR-2116-3p	40	46	-23.1
1029	ZFYVE9	hsa-miR-339-5p	8	26	25	-22.8	hsa-miR-339-5p	4	26	25	-20.52	hsa-miR-339-5p	18	26	-13.99
1029	ZFYVE9	hsa-miR-340-3p	35	51	50	-20.1	hsa-miR-340-3p	29	50	49	-20.31	hsa-miR-340-3p	43	50	-13.77
1029	ZFYVE9	hsa-miR-3620-3p	8	29	28	-35	hsa-miR-3620-3p	9	28	27	-33.26	hsa-miR-3620-3p	22	28	-26.34
1029	ZFYVE9	hsa-miR-3620-3p	39	64	63	-32.5	hsa-miR-3620-3p	39	63	62	-29.64	hsa-miR-3620-3p	57	63	-22.85
1029	ZFYVE9	hsa-miR-3622a-3p	34	54	53	-31.8	hsa-miR-3622a-3p	33	53	52	-27.86	hsa-miR-3622a-3p	45	53	-20.63
1029	ZFYVE9	hsa-miR-3679-3p	30	57	56	-25.2	hsa-miR-3679-3p	37	57	56	-17.38	hsa-miR-3679-3p	49	57	-13.6
1029	ZFYVE9	hsa-miR-3943	22	40	39	-26.3	hsa-miR-3943	19	40	39	-22.39	hsa-miR-3943	32	40	-18.46
1029	ZFYVE9	hsa-miR-4286	23	37	36	-28.2	hsa-miR-4286	21	37	36	-24.16	hsa-miR-4286	29	37	-20.55
1029	ZFYVE9	hsa-miR-4323	24	37	36	-24	hsa-miR-4323	22	39	38	-17.96	hsa-miR-4323	31	39	-15.41
1029	ZFYVE9	hsa-miR-454-5p	9	27	26	-21.2	hsa-miR-454-5p	5	26	25	-15.28	hsa-miR-454-5p	20	26	-10.09
1029	ZFYVE9	hsa-miR-483-3p	10	35	34	-33.3	hsa-miR-483-3p	10	34	33	-29	hsa-miR-483-3p	28	34	-21.32
1029	ZFYVE9	hsa-miR-501-5p	46	62	61	-21.1	hsa-miR-501-5p	40	62	61	-18.19	hsa-miR-501-5p	55	62	-13.54
1029	ZFYVE9	hsa-miR-532-3p	25	46	45	-29.2	hsa-miR-532-3p	25	46	45	-23.76	hsa-miR-532-3p	38	46	-21
1029	ZFYVE9	hsa-miR-616-5p	22	46	45	-22.4	hsa-miR-616-5p	23	44	43	-14.28	hsa-miR-616-5p	36	44	-11.63
1029	ZFYVE9	hsa-miR-629-3p	38	62	61	-25.3	hsa-miR-629-3p	49	64	58	-10.59	hsa-miR-629-3p	51	59	-16.54
1029	ZFYVE9	hsa-miR-662	11	31	30	-29	hsa-miR-662	10	30	29	-26.55	hsa-miR-662	22	30	-19.86
1029	ZFYVE9	hsa-miR-941	30	53	52	-25.4	hsa-miR-941	30	52	51	-16.83	hsa-miR-941	44	52	-9.47
1029	ZFYVE9	hsa-miR-99b-5p	30	53	52	-29.3	hsa-miR-99b-5p	31	52	51	-25.88	hsa-miR-99b-5p	46	52	-19.27
103	BASP1	hsa-miR-1224-3p	10	28	27	-40.9	hsa-miR-1224-3p	8	28	27	-36.9	hsa-miR-1224-3p	20	28	-25.76
103	BASP1	hsa-miR-1229-3p	10	30	29	-37	hsa-miR-1229-3p	7	29	28	-35.09	hsa-miR-1229-3p	22	29	-19.54
103	BASP1	hsa-miR-1260a	10	29	28	-30.7	hsa-miR-1260a	12	29	28	-24.86	hsa-miR-1260a	22	29	-15.14
103	BASP1	hsa-miR-1260b	11	29	28	-27.9	hsa-miR-1260b	10	29	28	-24.24	hsa-miR-1260b	22	29	-13.14
103	BASP1	hsa-miR-150-5p	11	31	30	-29.5	hsa-miR-150-5p	9	30	29	-25.99	hsa-miR-150-5p	22	30	-12.34
103	BASP1	hsa-miR-188-3p	1	30	29	-19.7	hsa-miR-188-3p	9	29	28	-17.21	hsa-miR-188-3p	23	29	-1.24
103	BASP1	hsa-miR-197-3p	10	30	29	-34	hsa-miR-197-3p	5	27	26	-28.84	hsa-miR-197-3p	19	27	-9.95
103	BASP1	hsa-miR-2116-3p	10	30	29	-31.1	hsa-miR-2116-3p	10	30	29	-27.69	hsa-miR-2116-3p	24	30	-16.24
103	BASP1	hsa-miR-324-5p	4	28	27	-27.1	hsa-miR-324-5p	4	27	25	-25.54	hsa-miR-324-5p	19	27	-10.75
103	BASP1	hsa-miR-3679-3p	11	30	29	-25.4	hsa-miR-3679-3p	10	32	31	-23.98	hsa-miR-3679-3p	22	30	-5.24
103	BASP1	hsa-miR-376a-5p	21	34	33	-19.8	hsa-miR-376a-5p	15	36	35	-14.2	hsa-miR-376a-5p	28	36	-4.68
103	BASP1	hsa-miR-4286	10	25	24	-24.6	hsa-miR-4286	13	29	27	-20.47	hsa-miR-4286	15	23	-4.95
103	BASP1	hsa-miR-532-3p	10	30	29	-28	hsa-miR-532-3p	9	30	29	-23.53	hsa-miR-532-3p	23	30	-13.34
103	BASP1	hsa-miR-629-3p	11	33	32	-26.5	hsa-miR-629-3p	11	32	31	-21.69	hsa-miR-629-3p	24	32	-9.74
103	BASP1	hsa-miR-766-3p	12	30	29	-32.3	hsa-miR-766-3p	10	30	29	-24.28	hsa-miR-766-3p	22	30	-14.04
103	BASP1	hsa-miR-769-3p	17	36	35	-21.2	hsa-miR-769-3p	14	36	35	-17.36	hsa-miR-769-3p	28	36	-6.78
1013	KHDRBS1	hsa-miR-1224-3p	30	50	49	-32.3	hsa-miR-1224-3p	26	49	48	-29.42	hsa-miR-1224-3p	41	49	-18.28
1013	KHDRBS1	hsa-miR-1224-3p	48	58	57	-14.8	hsa-miR-1224-3p	42	62	57	-18.9	hsa-miR-1224-3p	46	54	-15.75
1013	KHDRBS1	hsa-miR-1226-3p	9	45	44	-24.2	hsa-miR-1226-3p	23	44	43	-12.61	hsa-miR-1226-3p	33	41	-12.4
1013	KHDRBS1	hsa-miR-1236-3p	11	35	34	-32.1	hsa-miR-1236-3p	10	34	33	-28.52	hsa-miR-1236-3p	28	34	-18.66
1013	KHDRBS1	hsa-miR-150-5p	29	53	52	-26.3	hsa-miR-150-5p	29	52	51	-20.28	hsa-miR-150-5p	44	52	-12.17
1013	KHDRBS1	hsa-miR-181a-3p	21	43	42	-24.5	hsa-miR-181a-3p	21	42	41	-20.77	hsa-miR-181a-3p	34	42	-14.38
1013	KHDRBS1	hsa-miR-181c-3p	24	43	42	-23.2	hsa-miR-181c-3p	22	43	42	-18.83	hsa-miR-181c-3p	35	43	-15.72
1013	KHDRBS1	hsa-miR-1913	6	24	23	-25.7	hsa-miR-1913	4	23	22	-23.02	hsa-miR-1913	15	23	-17.1
1013	KHDRBS1	hsa-miR-1915-5p	32	58	57	-26.8	hsa-miR-1915-5p	37	58	57	-19.94	hsa-miR-1915-5p	50	58	-13.05
1013	KHDRBS1	hsa-miR-24-1-5p	1	25	24	-18.3	hsa-miR-24-1-5p	4	25	24	-13.51	hsa-miR-24-1-5p	18	25	-8.73
1013	KHDRBS1	hsa-miR-24-2-5p	5	25	24	-15.4	hsa-miR-24-2-5p	4	25	24	-13.33	hsa-miR-24-2-5p	18	25	-5.63
1013	KHDRBS1	hsa-miR-29a-3p	28	47	46	-19.6	hsa-miR-29a-3p	26	46	45	-15.69	hsa-miR-29a-3p	38	46	-10.59
1013	KHDRBS1	hsa-miR-29b-3p	1	47	46	-18.6	hsa-miR-29b-3p	25	46	45	-12.84	hsa-miR-29b-3p	38	46	-9.15
1013	KHDRBS1	hsa-miR-29c-3p	17	47	46	-18.1	hsa-miR-29c-3p	26	46	45	-13.66	hsa-miR-29c-3p	38	46	-9.09
1013	KHDRBS1	hsa-miR-3065-3p	25	48	47	-18	hsa-miR-3065-3p	25	47	46	-14.84	hsa-miR-3065-3p	39	47	-9.33
1013	KHDRBS1	hsa-miR-3188	41	62	61	-18.6	hsa-miR-3188	40	62	61	-16.94	hsa-miR-3188	54	62	-3.88
1013	KHDRBS1	hsa-miR-339-5p	30	55	54	-27.6	hsa-miR-339-5p	32	54	53	-22.16	hsa-miR-339-5p	46	54	-13.69
1013	KHDRBS1	hsa-miR-345-5p	1	25	24	-20.2	hsa-miR-345-5p	5	24	23	-14.31	hsa-miR-345-5p	16	24	-8.87
1013	KHDRBS1	hsa-miR-3679-3p	26	53	52	-29.3	hsa-miR-3679-3p	34	56	55	-25.9	hsa-miR-3679-3p	43	51	-10.03
1013	KHDRBS1	hsa-miR-369-5p	14	40	39	-18.6	hsa-miR-369-5p	20	41	39	-10.61	hsa-miR-369-5p	33	41	-8.88
1013	KHDRBS1	hsa-miR-4286	32	50	49	-23	hsa-miR-4286	34	50	49	-15.59	hsa-miR-4286	44	50	-11.71
1013	KHDRBS1	hsa-miR-516a-3p	47	57	56	-17.4	hsa-miR-516a-3p	41	58	56	-13.23	hsa-miR-516a-3p	50	58	-4.55
1013	KHDRBS1	hsa-miR-617	50	57	56	-15.5	hsa-miR-617	38	59	58	-15.9	hsa-miR-617	51	59	-1.75
1013	KHDRBS1	hsa-miR-618	3	27	26	-28.9	hsa-miR-618	4	27	26	-25.43	hsa-miR-618	19	27	-18.11
1013	KHDRBS1	hsa-miR-642a-5p	30	55	54	-29.3	hsa-miR-642a-5p	34	55	54	-20.93	hsa-miR-642a-5p	47	55	-13.84
1013	KHDRBS1	hsa-miR-650	46	63	63	-28.6	hsa-miR-650	43	63	62	-24.49	hsa-miR-650	57	63	-12.88
1013	KHDRBS1	hsa-miR-877-3p	10	35	34	-30.3	hsa-miR-877-3p	13	35	34	-27.08	hsa-miR-877-3p	28	35	-21.13
1032	ABAT	hsa-miR-106a-5p	3	27	26	-19.8	hsa-miR-106a-5p	4	26	25	-13.75	hsa-miR-106a-5p	18	26	-7.46
1032	ABAT	hsa-miR-106b-5p	3	26	25	-17.5	hsa-miR-106b-5p	6	26	25	-10.23	hsa-miR-106b-5p	18	26	-5.26
1032	ABAT	hsa-miR-1236-3p	36	59	58	-37.3	hsa-miR-1236-3p	40	60	59	-29.43	hsa-miR-1236-3p	52	60	-22.81
1032	ABAT	hsa-miR-1249	41	61	60	-41.2	hsa-miR-1249	41	62	60	-37.45	hsa-miR-1249	54	62	-32.55
1032	ABAT	hsa-miR-129-1-3p	46	62	61	-25.6	hsa-miR-129-1-3p	41	62	61	-19.9	hsa-miR-129-1-3p	55	62	-16.15
1032	ABAT	hsa-miR-129-2-3p	27	62	61	-25.9	hsa-miR-129-2-3p	41	62	61	-19.9	hsa-miR-129-2-3p	55	62	-18.09
1032	ABAT	hsa-miR-17-5p	3	26	25	-18.6	hsa-miR-17-5p	4	26	25	-12.12	hsa-miR-17-5p	18	26	-7.46
1032	ABAT	hsa-miR-18a-3p	11	43	42	-34.2	hsa-miR-18a-3p	21	43	42	-17.5	hsa-miR-18a-3p	35	43	-19.89
1032	ABAT	hsa-miR-205-5p	42	60	59	-23.2	hsa-miR-205-5p	38	59	58	-20.38	hsa-miR-205-5p	51	59	-13.89
1032	ABAT	hsa-miR-20a-5p	3	26	25	-17.6	hsa-miR-20a-5p	4	26	25	-11.31	hsa-miR-20a-5p	18	26	-6.26
1032	ABAT	hsa-miR-20b-5p	3	26	25	-19.5	hsa-miR-20b-5p	4	26	25	-12.81	hsa-miR-20b-5p	18	26	-8.16
1032	ABAT	hsa-miR-302a-3p	4	25	24	-21.2	hsa-miR-302a-3p	3	25	24	-14.47	hsa-miR-302a-3p	18	25	-9.11
1032	ABAT	hsa-miR-302b-3p	5	25	24	-21.4	hsa-miR-302b-3p	3	25	24	-15.32	hsa-miR-302b-3p	18	25	-9.11
1032	ABAT	hsa-miR-302c-3p	5	25	24	-24.1	hsa-miR-302c-3p	3	25	24	-17.69	hsa-miR-302c-3p	18	25	-11.01
1032	ABAT	hsa-miR-302d-3p	5	25	24	-20.1	hsa-miR-302d-3p	2	25	24	-14.47	hsa-miR-302d-3p	18	25	-9.11
1032	ABAT	hsa-miR-324-3p	26	43	42	-27.3	hsa-miR-324-3p	25	43	42	-20.21	hsa-miR-324-3p	35	43	-14.09
1032	ABAT	hsa-miR-335-5p	18	38	37	-20	hsa-miR-335-5p	15	37	36	-15.87	hsa-miR-335-5p	29	37	-4.68
1032	ABAT	hsa-miR-339-5p	27	47	46	-33.2	hsa-miR-339-5p	27	50	49	-30.63	hsa-miR-339-5p	37	45	-13.81
1032	ABAT	hsa-miR-339-5p	48	60	59	-21.8	hsa-miR-339-5p	38	60	59	-25.92	hsa-miR-339-5p	52	60	-16.27
1032	ABAT	hsa-miR-361-3p	7	42	41	-26	hsa-miR-361-3p	19	41	40	-18.62	hsa-miR-361-3p	33	41	-9.28
1032	ABAT	hsa-miR-365a-3p	7	24	23	-20.4	hsa-miR-365a-3p	1	24	23	-15.79	hsa-miR-365a-3p	16	24	-9.48
1032	ABAT	hsa-miR-3663-3p	18	36	35	-18.6	hsa-miR-3663-3p	12	34	33	-12.42	hsa-miR-3663-3p	26	34	-3.64
1032	ABAT	hsa-miR-3679-3p	36	58	57	-26.6	hsa-miR-3679-3p	36	57	56	-25.57	hsa-miR-3679-3p	49	57	-12.35
1032	ABAT	hsa-miR-373-3p	5	26	25	-18.6	hsa-miR-373-3p	3	25	24	-11.72	hsa-miR-373-3p	18	25	-5.91
1032	ABAT	hsa-miR-409-3p	9	25	24	-19.3	hsa-miR-409-3p	3	24	23	-14	hsa-miR-409-3p	16	24	-7.08
1032	ABAT	hsa-miR-4286	29	46	45	-23.7	hsa-miR-4286	30	46	45	-19.61	hsa-miR-4286	38	46	-12.75
1032	ABAT	hsa-miR-4286	45	55	54	-17.3	hsa-miR-4286	37	53	52	-18.04	hsa-miR-4286	43	51	-11.67
1032	ABAT	hsa-miR-483-3p	37	55	54	-34.6	hsa-miR-483-3p	33	53	52	-30.07	hsa-miR-483-3p	45	53	-22.93
1032	ABAT	hsa-miR-501-3p	4	24	23	-17.9	hsa-miR-501-3p	2	23	22	-12.97	hsa-miR-501-3p	15	23	-8.77
1032	ABAT	hsa-miR-516a-3p	48	58	57	-17.4	hsa-miR-516a-3p	42	59	57	-13.28	hsa-miR-516a-3p	51	59	-8.49
1032	ABAT	hsa-miR-518b	3	28	27	-23.9	hsa-miR-518b	4	26	25	-20.11	hsa-miR-518b	18	26	-12.96
1032	ABAT	hsa-miR-520a-3p	7	26	25	-22.6	hsa-miR-520a-3p	5	25	24	-18.61	hsa-miR-520a-3p	18	25	-12.21
1032	ABAT	hsa-miR-520b	4	26	25	-23.5	hsa-miR-520b	5	25	24	-18.99	hsa-miR-520b	18	25	-12.31
1032	ABAT	hsa-miR-520c-3p	3	26	25	-23.6	hsa-miR-520c-3p	4	25	24	-19.57	hsa-miR-520c-3p	18	25	-12.81
1032	ABAT	hsa-miR-520e	8	26	25	-23.7	hsa-miR-520e	5	25	24	-19.47	hsa-miR-520e	18	25	-13.31
1032	ABAT	hsa-miR-520h	5	26	25	-23.3	hsa-miR-520h	5	27	25	-20.49	hsa-miR-520h	19	27	-12.04
1032	ABAT	hsa-miR-548aa	15	38	37	-19	hsa-miR-548aa	9	36	35	-11.75	hsa-miR-548aa	28	36	-3.15
1032	ABAT	hsa-miR-642a-5p	35	56	55	-25.6	hsa-miR-642a-5p	35	56	55	-21.54	hsa-miR-642a-5p	48	56	-15.96
1032	ABAT	hsa-miR-769-5p	15	36	35	-20.6	hsa-miR-769-5p	15	36	35	-11.77	hsa-miR-769-5p	28	36	-6.26
1032	ABAT	hsa-miR-93-5p	3	26	25	-19.8	hsa-miR-93-5p	2	26	25	-13.77	hsa-miR-93-5p	18	26	-8.46
1030	SERPINH1	hsa-miR-122-5p	22	46	45	-24.5	hsa-miR-122-5p	25	45	44	-19.27	hsa-miR-122-5p	38	45	2.57
1030	SERPINH1	hsa-miR-1224-3p	3	26	25	-35.6	hsa-miR-1224-3p	3	25	24	-34.73	hsa-miR-1224-3p	17	25	-21.65
1030	SERPINH1	hsa-miR-1229-3p	9	26	25	-32.3	hsa-miR-1229-3p	6	26	25	-28.44	hsa-miR-1229-3p	19	26	-19.94
1030	SERPINH1	hsa-miR-1236-3p	3	21	20	-30.7	hsa-miR-1236-3p	1	20	19	-29.06	hsa-miR-1236-3p	15	23	-15.46
1030	SERPINH1	hsa-miR-1271-5p	3	32	31	-20.2	hsa-miR-1271-5p	11	32	31	-14.9	hsa-miR-1271-5p	24	32	-2.56
1030	SERPINH1	hsa-miR-133b	6	32	31	-28.9	hsa-miR-133b	11	32	31	-19.19	hsa-miR-133b	24	32	-7.16
1030	SERPINH1	hsa-miR-138-5p	18	33	32	-21	hsa-miR-138-5p	11	33	32	-17.32	hsa-miR-138-5p	27	33	-3.07
1030	SERPINH1	hsa-miR-150-5p	33	57	56	-26.2	hsa-miR-150-5p	36	57	56	-19.94	hsa-miR-150-5p	49	57	-4.84
1030	SERPINH1	hsa-miR-197-3p	5	25	24	-31.4	hsa-miR-197-3p	3	24	23	-28.83	hsa-miR-197-3p	16	24	-19.85
1030	SERPINH1	hsa-miR-197-3p	47	60	59	-27.3	hsa-miR-197-3p	39	60	59	-22.76	hsa-miR-197-3p	49	57	-9.06
1030	SERPINH1	hsa-miR-2116-3p	14	54	53	-26.6	hsa-miR-2116-3p	31	50	50	-17.46	hsa-miR-2116-3p	44	52	0.25
1030	SERPINH1	hsa-miR-3198	27	47	46	-24.3	hsa-miR-3198	25	46	45	-20.3	hsa-miR-3198	40	46	1.37
1030	SERPINH1	hsa-miR-376a-3p	34	49	48	-16.5	hsa-miR-376a-3p	32	49	48	-11.59	hsa-miR-376a-3p	41	49	9.26
1030	SERPINH1	hsa-miR-376b-3p	29	49	48	-16.7	hsa-miR-376b-3p	31	49	48	-11.51	hsa-miR-376b-3p	41	49	8.66
1030	SERPINH1	hsa-miR-3929	18	36	35	-20	hsa-miR-3929	13	35	34	-15.03	hsa-miR-3929	27	35	1.73
1030	SERPINH1	hsa-miR-3943	30	58	57	-27	hsa-miR-3943	41	59	57	-19.67	hsa-miR-3943	51	59	-12.13
1030	SERPINH1	hsa-miR-4286	23	56	55	-28.4	hsa-miR-4286	39	56	55	-24.25	hsa-miR-4286	48	56	-10.54
1030	SERPINH1	hsa-miR-4323	45	58	57	-25.2	hsa-miR-4323	41	58	57	-19.29	hsa-miR-4323	50	58	-6.75
1030	SERPINH1	hsa-miR-455-3p	41	53	52	-19.5	hsa-miR-455-3p	34	53	52	-16.8	hsa-miR-455-3p	45	53	4.9
1030	SERPINH1	hsa-miR-485-5p	8	36	35	-21.5	hsa-miR-485-5p	15	36	35	-15.47	hsa-miR-485-5p	28	36	-3.36
1030	SERPINH1	hsa-miR-509-3p	18	32	31	-19	hsa-miR-509-3p	13	34	33	-12.18	hsa-miR-509-3p	26	34	0.49
1030	SERPINH1	hsa-miR-519e-3p	15	29	28	-19.6	hsa-miR-519e-3p	9	30	28	-14.13	hsa-miR-519e-3p	22	30	-4.27
1030	SERPINH1	hsa-miR-532-3p	24	57	56	-31.9	hsa-miR-532-3p	37	57	56	-24.17	hsa-miR-532-3p	50	57	-10.44
1030	SERPINH1	hsa-miR-548q	24	33	32	-19.1	hsa-miR-548q	11	32	31	-14.14	hsa-miR-548q	25	32	0.33
1030	SERPINH1	hsa-miR-550a-5p	4	29	28	-17.4	hsa-miR-550a-5p	7	29	28	-12.65	hsa-miR-550a-5p	21	29	-2.29
1030	SERPINH1	hsa-miR-5787	19	35	34	-21.1	hsa-miR-5787	15	34	33	-15.75	hsa-miR-5787	28	34	-2.4
1030	SERPINH1	hsa-miR-615-3p	10	39	38	-33.4	hsa-miR-615-3p	15	38	37	-31.26	hsa-miR-615-3p	30	38	-12.85
1030	SERPINH1	hsa-miR-617	1	22	21	-18.8	hsa-miR-617	2	23	21	-10.97	hsa-miR-617	15	23	-7.16
1030	SERPINH1	hsa-miR-762	18	36	35	-28.2	hsa-miR-762	14	35	34	-20.57	hsa-miR-762	28	35	-10.16
1030	SERPINH1	hsa-miR-92a-1-5p	4	35	34	-21.8	hsa-miR-92a-1-5p	12	34	33	-18.53	hsa-miR-92a-1-5p	26	34	-2.8
1033	ABAT	hsa-miR-106a-5p	3	27	26	-19.8	hsa-miR-106a-5p	4	26	25	-13.75	hsa-miR-106a-5p	18	26	-7.46
1033	ABAT	hsa-miR-106b-5p	3	26	25	-17.5	hsa-miR-106b-5p	6	26	25	-10.23	hsa-miR-106b-5p	18	26	-5.26
1033	ABAT	hsa-miR-1236-3p	36	59	58	-37.3	hsa-miR-1236-3p	40	60	59	-29.43	hsa-miR-1236-3p	52	60	-22.81
1033	ABAT	hsa-miR-1249	41	61	60	-41.2	hsa-miR-1249	41	62	60	-37.45	hsa-miR-1249	54	62	-32.55
1033	ABAT	hsa-miR-129-1-3p	46	62	61	-25.6	hsa-miR-129-1-3p	41	62	61	-19.9	hsa-miR-129-1-3p	55	62	-16.15
1033	ABAT	hsa-miR-129-2-3p	27	62	61	-25.9	hsa-miR-129-2-3p	41	62	61	-19.9	hsa-miR-129-2-3p	55	62	-18.09
1033	ABAT	hsa-miR-17-5p	3	26	25	-18.6	hsa-miR-17-5p	4	26	25	-12.12	hsa-miR-17-5p	18	26	-7.46
1033	ABAT	hsa-miR-18a-3p	11	43	42	-34.2	hsa-miR-18a-3p	21	43	42	-17.5	hsa-miR-18a-3p	35	43	-19.89
1033	ABAT	hsa-miR-205-5p	42	60	59	-23.2	hsa-miR-205-5p	38	59	58	-20.38	hsa-miR-205-5p	51	59	-13.89
1033	ABAT	hsa-miR-20a-5p	3	26	25	-17.6	hsa-miR-20a-5p	4	26	25	-11.31	hsa-miR-20a-5p	18	26	-6.26
1033	ABAT	hsa-miR-20b-5p	3	26	25	-19.5	hsa-miR-20b-5p	4	26	25	-12.81	hsa-miR-20b-5p	18	26	-8.16
1033	ABAT	hsa-miR-302a-3p	4	25	24	-21.2	hsa-miR-302a-3p	3	25	24	-14.47	hsa-miR-302a-3p	18	25	-9.11
1033	ABAT	hsa-miR-302b-3p	5	25	24	-21.4	hsa-miR-302b-3p	3	25	24	-15.32	hsa-miR-302b-3p	18	25	-9.11
1033	ABAT	hsa-miR-302c-3p	5	25	24	-24.1	hsa-miR-302c-3p	3	25	24	-17.69	hsa-miR-302c-3p	18	25	-11.01
1033	ABAT	hsa-miR-302d-3p	5	25	24	-20.1	hsa-miR-302d-3p	2	25	24	-14.47	hsa-miR-302d-3p	18	25	-9.11
1033	ABAT	hsa-miR-324-3p	26	43	42	-27.3	hsa-miR-324-3p	25	43	42	-20.21	hsa-miR-324-3p	35	43	-14.09
1033	ABAT	hsa-miR-335-5p	18	38	37	-20	hsa-miR-335-5p	15	37	36	-15.87	hsa-miR-335-5p	29	37	-4.68
1033	ABAT	hsa-miR-339-5p	27	47	46	-33.2	hsa-miR-339-5p	27	50	49	-30.63	hsa-miR-339-5p	37	45	-13.81
1033	ABAT	hsa-miR-339-5p	48	60	59	-21.8	hsa-miR-339-5p	38	60	59	-25.92	hsa-miR-339-5p	52	60	-16.27
1033	ABAT	hsa-miR-361-3p	7	42	41	-26	hsa-miR-361-3p	19	41	40	-18.62	hsa-miR-361-3p	33	41	-9.28
1033	ABAT	hsa-miR-365a-3p	7	24	23	-20.4	hsa-miR-365a-3p	1	24	23	-15.79	hsa-miR-365a-3p	16	24	-9.48
1033	ABAT	hsa-miR-3663-3p	18	36	35	-18.6	hsa-miR-3663-3p	12	34	33	-12.42	hsa-miR-3663-3p	26	34	-3.64
1033	ABAT	hsa-miR-3679-3p	36	58	57	-26.6	hsa-miR-3679-3p	36	57	56	-25.57	hsa-miR-3679-3p	49	57	-12.35
1033	ABAT	hsa-miR-373-3p	5	26	25	-18.6	hsa-miR-373-3p	3	25	24	-11.72	hsa-miR-373-3p	18	25	-5.91
1033	ABAT	hsa-miR-409-3p	9	25	24	-19.3	hsa-miR-409-3p	3	24	23	-14	hsa-miR-409-3p	16	24	-7.08
1033	ABAT	hsa-miR-4286	29	46	45	-23.7	hsa-miR-4286	30	46	45	-19.61	hsa-miR-4286	38	46	-12.75
1033	ABAT	hsa-miR-4286	45	55	54	-17.3	hsa-miR-4286	37	53	52	-18.04	hsa-miR-4286	43	51	-11.67
1033	ABAT	hsa-miR-483-3p	37	55	54	-34.6	hsa-miR-483-3p	33	53	52	-30.07	hsa-miR-483-3p	45	53	-22.93
1033	ABAT	hsa-miR-501-3p	4	24	23	-17.9	hsa-miR-501-3p	2	23	22	-12.97	hsa-miR-501-3p	15	23	-8.77
1033	ABAT	hsa-miR-516a-3p	48	58	57	-17.4	hsa-miR-516a-3p	42	59	57	-13.28	hsa-miR-516a-3p	51	59	-8.49
1033	ABAT	hsa-miR-518b	3	28	27	-23.9	hsa-miR-518b	4	26	25	-20.11	hsa-miR-518b	18	26	-12.96
1033	ABAT	hsa-miR-520a-3p	7	26	25	-22.6	hsa-miR-520a-3p	5	25	24	-18.61	hsa-miR-520a-3p	18	25	-12.21
1033	ABAT	hsa-miR-520b	4	26	25	-23.5	hsa-miR-520b	5	25	24	-18.99	hsa-miR-520b	18	25	-12.31
1033	ABAT	hsa-miR-520c-3p	3	26	25	-23.6	hsa-miR-520c-3p	4	25	24	-19.57	hsa-miR-520c-3p	18	25	-12.81
1033	ABAT	hsa-miR-520e	8	26	25	-23.7	hsa-miR-520e	5	25	24	-19.47	hsa-miR-520e	18	25	-13.31
1033	ABAT	hsa-miR-520h	5	26	25	-23.3	hsa-miR-520h	5	27	25	-20.49	hsa-miR-520h	19	27	-12.04
1033	ABAT	hsa-miR-548aa	15	38	37	-19	hsa-miR-548aa	9	36	35	-11.75	hsa-miR-548aa	28	36	-3.15
1033	ABAT	hsa-miR-642a-5p	35	56	55	-25.6	hsa-miR-642a-5p	35	56	55	-21.54	hsa-miR-642a-5p	48	56	-15.96
1033	ABAT	hsa-miR-769-5p	15	36	35	-20.6	hsa-miR-769-5p	15	36	35	-11.77	hsa-miR-769-5p	28	36	-6.26
1033	ABAT	hsa-miR-93-5p	3	26	25	-19.8	hsa-miR-93-5p	2	26	25	-13.77	hsa-miR-93-5p	18	26	-8.46
1034	TCF20	hsa-miR-1224-3p	18	40	39	-30.5	hsa-miR-1224-3p	15	37	36	-28.35	hsa-miR-1224-3p	31	37	-32.23
1034	TCF20	hsa-miR-1229-3p	5	39	38	-35.8	hsa-miR-1229-3p	16	38	37	-25.03	hsa-miR-1229-3p	33	41	-25.56
1034	TCF20	hsa-miR-1249	3	35	34	-39	hsa-miR-1249	13	35	34	-24.4	hsa-miR-1249	28	35	-32.27
1034	TCF20	hsa-miR-1260b	20	41	40	-26.8	hsa-miR-1260b	20	38	37	-23.54	hsa-miR-1260b	31	38	-21.07
1034	TCF20	hsa-miR-130b-5p	11	34	33	-29.5	hsa-miR-130b-5p	13	33	32	-22.2	hsa-miR-130b-5p	25	33	-22.88
1034	TCF20	hsa-miR-133b	48	60	59	-14.7	hsa-miR-133b	39	60	59	-11.16	hsa-miR-133b	52	60	-14.54
1034	TCF20	hsa-miR-150-5p	21	41	40	-30.1	hsa-miR-150-5p	19	40	39	-26.92	hsa-miR-150-5p	32	40	-23.27
1034	TCF20	hsa-miR-188-5p	47	57	56	-17.4	hsa-miR-188-5p	37	57	56	-10.68	hsa-miR-188-5p	51	57	-12.53
1034	TCF20	hsa-miR-1915-5p	36	55	54	-21.6	hsa-miR-1915-5p	32	55	54	-20.64	hsa-miR-1915-5p	47	55	-19.84
1034	TCF20	hsa-miR-197-3p	11	42	41	-31.5	hsa-miR-197-3p	18	39	38	-21.21	hsa-miR-197-3p	31	39	-23.67
1034	TCF20	hsa-miR-204-5p	28	53	52	-27.9	hsa-miR-204-5p	28	52	51	-25.27	hsa-miR-204-5p	45	52	-25.8
1034	TCF20	hsa-miR-205-5p	30	56	55	-21.7	hsa-miR-205-5p	33	54	53	-15.75	hsa-miR-205-5p	46	54	-14.05
1034	TCF20	hsa-miR-211-5p	29	53	52	-30.2	hsa-miR-211-5p	32	52	51	-22.49	hsa-miR-211-5p	45	52	-24.01
1034	TCF20	hsa-miR-338-3p	4	26	25	-15.6	hsa-miR-338-3p	4	25	24	-12.18	hsa-miR-338-3p	17	25	-9.95
1034	TCF20	hsa-miR-361-3p	19	40	39	-21.7	hsa-miR-361-3p	17	39	38	-16.91	hsa-miR-361-3p	33	39	-15.17
1034	TCF20	hsa-miR-3620-3p	9	36	35	-36.4	hsa-miR-3620-3p	14	35	34	-29.31	hsa-miR-3620-3p	29	35	-30.27
1034	TCF20	hsa-miR-365a-3p	20	45	44	-23.3	hsa-miR-365a-3p	26	44	43	-19.11	hsa-miR-365a-3p	36	44	-16.14
1034	TCF20	hsa-miR-3679-3p	19	42	41	-33.1	hsa-miR-3679-3p	20	42	41	-28.29	hsa-miR-3679-3p	34	42	-27.64
1034	TCF20	hsa-miR-3679-3p	47	56	55	-17.8	hsa-miR-3679-3p	34	56	55	-18.01	hsa-miR-3679-3p	48	56	-15.23
1034	TCF20	hsa-miR-4286	14	38	37	-24.1	hsa-miR-4286	22	38	37	-20.66	hsa-miR-4286	30	38	-17.07
1034	TCF20	hsa-miR-532-3p	12	40	39	-30.9	hsa-miR-532-3p	18	39	38	-23.2	hsa-miR-532-3p	32	39	-23.37
1034	TCF20	hsa-miR-629-3p	11	41	40	-24.7	hsa-miR-629-3p	21	42	41	-20.05	hsa-miR-629-3p	35	42	-18.24
1034	TCF20	hsa-miR-642a-5p	36	57	56	-22.5	hsa-miR-642a-5p	35	56	55	-17.13	hsa-miR-642a-5p	48	56	-15.59
1035	TCF20	hsa-miR-1224-3p	18	40	39	-30.5	hsa-miR-1224-3p	15	37	36	-28.35	hsa-miR-1224-3p	31	37	-32.23
1035	TCF20	hsa-miR-1229-3p	5	39	38	-35.8	hsa-miR-1229-3p	16	38	37	-25.03	hsa-miR-1229-3p	33	41	-25.56
1035	TCF20	hsa-miR-1249	3	35	34	-39	hsa-miR-1249	13	35	34	-24.4	hsa-miR-1249	28	35	-32.27
1035	TCF20	hsa-miR-1260b	20	41	40	-26.8	hsa-miR-1260b	20	38	37	-23.54	hsa-miR-1260b	31	38	-21.07
1035	TCF20	hsa-miR-130b-5p	11	34	33	-29.5	hsa-miR-130b-5p	13	33	32	-22.2	hsa-miR-130b-5p	25	33	-22.88
1035	TCF20	hsa-miR-133b	48	60	59	-14.7	hsa-miR-133b	39	60	59	-11.16	hsa-miR-133b	52	60	-14.54
1035	TCF20	hsa-miR-150-5p	21	41	40	-30.1	hsa-miR-150-5p	19	40	39	-26.92	hsa-miR-150-5p	32	40	-23.27
1035	TCF20	hsa-miR-188-5p	47	57	56	-17.4	hsa-miR-188-5p	37	57	56	-10.68	hsa-miR-188-5p	51	57	-12.53
1035	TCF20	hsa-miR-1915-5p	36	55	54	-21.6	hsa-miR-1915-5p	32	55	54	-20.64	hsa-miR-1915-5p	47	55	-19.84
1035	TCF20	hsa-miR-197-3p	11	42	41	-31.5	hsa-miR-197-3p	18	39	38	-21.21	hsa-miR-197-3p	31	39	-23.67
1035	TCF20	hsa-miR-204-5p	28	53	52	-27.9	hsa-miR-204-5p	28	52	51	-25.27	hsa-miR-204-5p	45	52	-25.8
1035	TCF20	hsa-miR-205-5p	30	56	55	-21.7	hsa-miR-205-5p	33	54	53	-15.75	hsa-miR-205-5p	46	54	-14.05
1035	TCF20	hsa-miR-211-5p	29	53	52	-30.2	hsa-miR-211-5p	32	52	51	-22.49	hsa-miR-211-5p	45	52	-24.01
1035	TCF20	hsa-miR-338-3p	4	26	25	-15.6	hsa-miR-338-3p	4	25	24	-12.18	hsa-miR-338-3p	17	25	-9.95
1035	TCF20	hsa-miR-361-3p	19	40	39	-21.7	hsa-miR-361-3p	17	39	38	-16.91	hsa-miR-361-3p	33	39	-15.17
1035	TCF20	hsa-miR-3620-3p	9	36	35	-36.4	hsa-miR-3620-3p	14	35	34	-29.31	hsa-miR-3620-3p	29	35	-30.27
1035	TCF20	hsa-miR-365a-3p	20	45	44	-23.3	hsa-miR-365a-3p	26	44	43	-19.11	hsa-miR-365a-3p	36	44	-16.14
1035	TCF20	hsa-miR-3679-3p	19	42	41	-33.1	hsa-miR-3679-3p	20	42	41	-28.29	hsa-miR-3679-3p	34	42	-27.64
1035	TCF20	hsa-miR-3679-3p	47	56	55	-17.8	hsa-miR-3679-3p	34	56	55	-18.01	hsa-miR-3679-3p	48	56	-15.23
1035	TCF20	hsa-miR-4286	14	38	37	-24.1	hsa-miR-4286	22	38	37	-20.66	hsa-miR-4286	30	38	-17.07
1035	TCF20	hsa-miR-532-3p	12	40	39	-30.9	hsa-miR-532-3p	18	39	38	-23.2	hsa-miR-532-3p	32	39	-23.37
1035	TCF20	hsa-miR-629-3p	11	41	40	-24.7	hsa-miR-629-3p	21	42	41	-20.05	hsa-miR-629-3p	35	42	-18.24
1035	TCF20	hsa-miR-642a-5p	36	57	56	-22.5	hsa-miR-642a-5p	35	56	55	-17.13	hsa-miR-642a-5p	48	56	-15.59
1040	INPPL1	hsa-miR-1224-3p	35	56	55	-34.5	hsa-miR-1224-3p	35	55	54	-30.92	hsa-miR-1224-3p	47	55	-25.47
1040	INPPL1	hsa-miR-1226-3p	7	49	48	-31.6	hsa-miR-1226-3p	26	47	45	-15.56	hsa-miR-1226-3p	39	47	-15.59
1040	INPPL1	hsa-miR-1227-3p	35	57	56	-32.2	hsa-miR-1227-3p	36	57	56	-24.32	hsa-miR-1227-3p	49	57	-19.87
1040	INPPL1	hsa-miR-1260a	38	56	55	-30.3	hsa-miR-1260a	39	56	55	-24.72	hsa-miR-1260a	49	56	-17.35
1040	INPPL1	hsa-miR-1260b	38	56	55	-26.9	hsa-miR-1260b	38	56	55	-22.58	hsa-miR-1260b	49	56	-13.95
1040	INPPL1	hsa-miR-1293	2	27	26	-17.7	hsa-miR-1293	6	27	26	-11.37	hsa-miR-1293	19	27	-5.98
1040	INPPL1	hsa-miR-18a-3p	42	59	58	-27.2	hsa-miR-18a-3p	37	59	58	-19.13	hsa-miR-18a-3p	51	59	-16.77
1040	INPPL1	hsa-miR-18a-5p	5	29	28	-26.5	hsa-miR-18a-5p	7	28	27	-19.26	hsa-miR-18a-5p	21	28	-12.75
1040	INPPL1	hsa-miR-18b-5p	4	29	28	-22.8	hsa-miR-18b-5p	7	28	27	-19.26	hsa-miR-18b-5p	21	28	-9.05
1040	INPPL1	hsa-miR-1913	35	60	59	-34	hsa-miR-1913	39	59	58	-27.46	hsa-miR-1913	52	59	-17.79
1040	INPPL1	hsa-miR-1914-5p	37	60	59	-29.2	hsa-miR-1914-5p	35	60	59	-26.07	hsa-miR-1914-5p	52	60	-12.2
1040	INPPL1	hsa-miR-20a-5p	6	29	28	-17.6	hsa-miR-20a-5p	6	28	27	-11.32	hsa-miR-20a-5p	20	28	-2.85
1040	INPPL1	hsa-miR-26b-3p	3	24	23	-24.5	hsa-miR-26b-3p	4	25	23	-19.03	hsa-miR-26b-3p	17	25	-12.59
1040	INPPL1	hsa-miR-28-5p	1	28	27	-19.6	hsa-miR-28-5p	6	27	26	-15.51	hsa-miR-28-5p	19	27	-7.18
1040	INPPL1	hsa-miR-3065-3p	23	45	44	-19.2	hsa-miR-3065-3p	21	44	43	-17.93	hsa-miR-3065-3p	36	44	-5.28
1040	INPPL1	hsa-miR-324-3p	17	44	43	-25.2	hsa-miR-324-3p	26	44	43	-11.24	hsa-miR-324-3p	36	44	-10.98
1040	INPPL1	hsa-miR-324-3p	42	59	58	-23.1	hsa-miR-324-3p	40	59	58	-17.01	hsa-miR-324-3p	51	59	-15.35
1040	INPPL1	hsa-miR-339-5p	35	60	59	-27	hsa-miR-339-5p	39	61	59	-19.79	hsa-miR-339-5p	53	61	-14.05
1040	INPPL1	hsa-miR-346	36	60	59	-32.1	hsa-miR-346	40	61	59	-23.99	hsa-miR-346	53	61	-17.01
1040	INPPL1	hsa-miR-4286	38	56	55	-25.5	hsa-miR-4286	40	56	55	-22.31	hsa-miR-4286	48	56	-12.85
1040	INPPL1	hsa-miR-4323	34	57	56	-28.7	hsa-miR-4323	41	58	56	-19.18	hsa-miR-4323	50	58	-14.47
1040	INPPL1	hsa-miR-488-5p	14	41	40	-20.8	hsa-miR-488-5p	15	40	39	-17.81	hsa-miR-488-5p	32	40	-5.35
1040	INPPL1	hsa-miR-596	40	60	59	-30.8	hsa-miR-596	42	62	61	-25.53	hsa-miR-596	54	62	-16.49
1040	INPPL1	hsa-miR-636	1	25	24	-33.7	hsa-miR-636	1	25	24	-29.2	hsa-miR-636	17	25	-22.59
1040	INPPL1	hsa-miR-766-3p	34	56	55	-33.1	hsa-miR-766-3p	34	56	55	-31.09	hsa-miR-766-3p	48	56	-18.95
1041	KCTD12	hsa-miR-1224-3p	23	55	54	-38.8	hsa-miR-1224-3p	35	55	54	-21.96	hsa-miR-1224-3p	49	55	-33.64
1041	KCTD12	hsa-miR-1229-3p	33	56	55	-30.4	hsa-miR-1229-3p	35	56	55	-23.55	hsa-miR-1229-3p	49	56	-30.24
1041	KCTD12	hsa-miR-1236-3p	30	60	59	-26.6	hsa-miR-1236-3p	47	64	61	-19.22	hsa-miR-1236-3p	52	60	-26.04
1041	KCTD12	hsa-miR-1247-5p	39	60	59	-27.8	hsa-miR-1247-5p	39	60	59	-24.19	hsa-miR-1247-5p	52	60	-24.87
1041	KCTD12	hsa-miR-1249	51	60	59	-20.7	hsa-miR-1249	41	62	61	-31.57	hsa-miR-1249	54	62	-30.65
1041	KCTD12	hsa-miR-1260a	6	25	24	-33.6	hsa-miR-1260a	7	24	23	-29.95	hsa-miR-1260a	17	24	-24.03
1041	KCTD12	hsa-miR-1260a	33	56	55	-29.1	hsa-miR-1260a	39	56	55	-23.16	hsa-miR-1260a	49	56	-23.34
1041	KCTD12	hsa-miR-1260b	6	25	24	-34.2	hsa-miR-1260b	6	24	23	-30.21	hsa-miR-1260b	17	24	-24.63
1041	KCTD12	hsa-miR-1260b	33	56	55	-29.7	hsa-miR-1260b	38	56	55	-23.16	hsa-miR-1260b	49	56	-23.88
1041	KCTD12	hsa-miR-150-5p	3	32	31	-29.9	hsa-miR-150-5p	10	31	30	-24.37	hsa-miR-150-5p	23	31	-19.7
1041	KCTD12	hsa-miR-18a-3p	26	45	44	-30.6	hsa-miR-18a-3p	25	45	44	-25.06	hsa-miR-18a-3p	38	45	-25.5
1041	KCTD12	hsa-miR-191-3p	24	45	44	-27.6	hsa-miR-191-3p	24	45	44	-24.38	hsa-miR-191-3p	37	45	-22.8
1041	KCTD12	hsa-miR-204-5p	38	62	61	-29.9	hsa-miR-204-5p	41	61	60	-25.65	hsa-miR-204-5p	55	61	-23.95
1041	KCTD12	hsa-miR-211-5p	38	62	61	-32	hsa-miR-211-5p	41	61	60	-26.19	hsa-miR-211-5p	55	61	-25.95
1041	KCTD12	hsa-miR-339-5p	8	34	33	-32.8	hsa-miR-339-5p	11	33	32	-26.71	hsa-miR-339-5p	25	33	-22.84
1041	KCTD12	hsa-miR-339-5p	38	61	60	-24.3	hsa-miR-339-5p	38	60	59	-19.54	hsa-miR-339-5p	52	60	-17.45
1041	KCTD12	hsa-miR-3620-3p	29	54	53	-27.9	hsa-miR-3620-3p	32	53	52	-21.69	hsa-miR-3620-3p	45	53	-25.88
1041	KCTD12	hsa-miR-3679-3p	34	58	57	-23.1	hsa-miR-3679-3p	36	57	56	-19.8	hsa-miR-3679-3p	49	57	-15.5
1041	KCTD12	hsa-miR-4286	7	25	24	-27.8	hsa-miR-4286	8	24	23	-24.66	hsa-miR-4286	16	24	-18.63
1041	KCTD12	hsa-miR-4286	39	55	54	-21.6	hsa-miR-4286	40	56	54	-17.2	hsa-miR-4286	48	56	-16.04
1041	KCTD12	hsa-miR-4323	5	25	24	-27.2	hsa-miR-4323	8	26	24	-21.31	hsa-miR-4323	18	26	-18.13
1041	KCTD12	hsa-miR-516a-3p	52	62	61	-17	hsa-miR-516a-3p	46	63	61	-13.59	hsa-miR-516a-3p	55	63	-12.85
1041	KCTD12	hsa-miR-629-3p	47	64	63	-23.7	hsa-miR-629-3p	45	64	63	-17.87	hsa-miR-629-3p	57	64	-18.65
1041	KCTD12	hsa-miR-642a-5p	10	34	33	-29	hsa-miR-642a-5p	13	34	33	-26.6	hsa-miR-642a-5p	26	34	-20.14
1041	KCTD12	hsa-miR-642a-5p	33	41	40	-11.6	hsa-miR-642a-5p	22	43	41	-18.59	hsa-miR-642a-5p	30	38	-10.38
1041	KCTD12	hsa-miR-642a-5p	41	61	60	-21.6	hsa-miR-642a-5p	40	61	60	-18.95	hsa-miR-642a-5p	53	61	-17.55
1041	KCTD12	hsa-miR-662	38	56	55	-25	hsa-miR-662	35	55	54	-20.3	hsa-miR-662	47	55	-18.64
1041	KCTD12	hsa-miR-766-3p	5	31	30	-34.3	hsa-miR-766-3p	7	29	28	-28.89	hsa-miR-766-3p	21	29	-20.13
1041	KCTD12	hsa-miR-877-3p	18	42	41	-36.1	hsa-miR-877-3p	21	41	40	-34.12	hsa-miR-877-3p	33	41	-28.2
1045	SURF4	hsa-let-7g-3p	32	50	49	-19.6	hsa-let-7g-3p	29	49	48	-18.15	hsa-let-7g-3p	41	49	-3.16
1045	SURF4	hsa-miR-10a-5p	22	52	51	-27.1	hsa-miR-10a-5p	31	53	51	-17.06	hsa-miR-10a-5p	45	53	-11.15
1045	SURF4	hsa-miR-10b-5p	22	52	51	-25.8	hsa-miR-10b-5p	31	53	51	-17.21	hsa-miR-10b-5p	45	53	-10.25
1045	SURF4	hsa-miR-1236-3p	31	60	59	-27.7	hsa-miR-1236-3p	42	62	60	-20.08	hsa-miR-1236-3p	54	62	-14.58
1045	SURF4	hsa-miR-124-3p	21	45	44	-18.7	hsa-miR-124-3p	26	45	44	-12.17	hsa-miR-124-3p	39	45	1.9
1045	SURF4	hsa-miR-1247-5p	28	57	56	-30.6	hsa-miR-1247-5p	36	57	56	-18.14	hsa-miR-1247-5p	49	57	-14.76
1045	SURF4	hsa-miR-1249	33	60	59	-29.3	hsa-miR-1249	38	59	58	-22.22	hsa-miR-1249	51	59	-11.89
1045	SURF4	hsa-miR-127-3p	4	34	33	-26.2	hsa-miR-127-3p	11	33	32	-20.85	hsa-miR-127-3p	25	33	2.8
1045	SURF4	hsa-miR-129-1-3p	8	25	24	-21.5	hsa-miR-129-1-3p	6	27	26	-17.27	hsa-miR-129-1-3p	19	27	7.37
1045	SURF4	hsa-miR-129-2-3p	5	25	24	-22.1	hsa-miR-129-2-3p	6	27	26	-17.54	hsa-miR-129-2-3p	19	27	7.17
1045	SURF4	hsa-miR-15a-3p	10	28	27	-26.3	hsa-miR-15a-3p	6	27	26	-18.46	hsa-miR-15a-3p	19	27	5.37
1045	SURF4	hsa-miR-15b-3p	14	33	32	-18.7	hsa-miR-15b-3p	11	32	31	-15.1	hsa-miR-15b-3p	26	32	8.07
1045	SURF4	hsa-miR-17-3p	32	50	49	-23	hsa-miR-17-3p	29	50	49	-17.23	hsa-miR-17-3p	42	50	-3.66
1045	SURF4	hsa-miR-1915-5p	39	60	59	-32.3	hsa-miR-1915-5p	39	60	59	-26.77	hsa-miR-1915-5p	48	56	-13.56
1045	SURF4	hsa-miR-298	9	48	47	-27.8	hsa-miR-298	25	48	47	-14.18	hsa-miR-298	40	48	-9.64
1045	SURF4	hsa-miR-3181	2	30	29	-31.4	hsa-miR-3181	10	29	28	-27.28	hsa-miR-3181	21	29	-7.13
1045	SURF4	hsa-miR-335-5p	28	47	46	-12.7	hsa-miR-335-5p	23	47	46	-10.45	hsa-miR-335-5p	39	47	4.61
1045	SURF4	hsa-miR-346	30	40	39	-15.2	hsa-miR-346	19	40	39	-18.66	hsa-miR-346	32	40	-7.93
1045	SURF4	hsa-miR-34a-3p	10	31	30	-20.9	hsa-miR-34a-3p	10	31	30	-13.08	hsa-miR-34a-3p	25	31	5.13
1045	SURF4	hsa-miR-3679-3p	33	59	58	-28.6	hsa-miR-3679-3p	36	58	57	-23.71	hsa-miR-3679-3p	51	59	-7.82
1045	SURF4	hsa-miR-378a-5p	16	36	35	-28.8	hsa-miR-378a-5p	16	36	35	-23.6	hsa-miR-378a-5p	28	36	-7.8
1045	SURF4	hsa-miR-4286	43	57	56	-21.9	hsa-miR-4286	42	57	56	-16.21	hsa-miR-4286	49	57	-3.66
1045	SURF4	hsa-miR-483-3p	34	61	60	-31.3	hsa-miR-483-3p	44	64	60	-25.63	hsa-miR-483-3p	51	59	-9.53
1045	SURF4	hsa-miR-484	9	29	28	-32.5	hsa-miR-484	7	28	27	-29.15	hsa-miR-484	21	28	-5.61
1045	SURF4	hsa-miR-506-3p	27	45	44	-21.7	hsa-miR-506-3p	25	45	44	-17.9	hsa-miR-506-3p	37	45	-1.89
1045	SURF4	hsa-miR-518a-5p	19	50	49	-25.5	hsa-miR-518a-5p	30	49	48	-20.57	hsa-miR-518a-5p	41	49	-7.26
1045	SURF4	hsa-miR-519a-3p	22	46	45	-18.7	hsa-miR-519a-3p	26	46	45	-13.94	hsa-miR-519a-3p	38	46	3.44
1045	SURF4	hsa-miR-519b-3p	21	46	45	-19.1	hsa-miR-519b-3p	26	46	45	-12.93	hsa-miR-519b-3p	38	46	3.64
1045	SURF4	hsa-miR-519c-3p	23	46	45	-20.6	hsa-miR-519c-3p	25	46	45	-17.51	hsa-miR-519c-3p	38	46	1.14
1045	SURF4	hsa-miR-524-5p	31	50	49	-17.5	hsa-miR-524-5p	31	49	48	-14.98	hsa-miR-524-5p	41	49	0.63
1045	SURF4	hsa-miR-629-3p	45	62	61	-23.5	hsa-miR-629-3p	37	61	60	-17.41	hsa-miR-629-3p	54	61	-11.38
1045	SURF4	hsa-miR-631	8	23	22	-27.7	hsa-miR-631	5	25	24	-22.9	hsa-miR-631	17	25	-0.87
1045	SURF4	hsa-miR-93-3p	30	50	49	-26.9	hsa-miR-93-3p	31	50	49	-22.2	hsa-miR-93-3p	42	50	-11.81
1046	TNPO2	hsa-miR-1224-3p	40	53	52	-31.7	hsa-miR-1224-3p	32	52	51	-27.73	hsa-miR-1224-3p	44	52	-15.71
1046	TNPO2	hsa-miR-1260a	40	53	52	-26.4	hsa-miR-1260a	36	53	52	-21.78	hsa-miR-1260a	45	53	-12.87
1046	TNPO2	hsa-miR-1293	4	24	23	-24.9	hsa-miR-1293	3	25	23	-19.35	hsa-miR-1293	17	25	-5.43
1046	TNPO2	hsa-miR-133b	2	22	21	-27.7	hsa-miR-133b	3	23	21	-22.87	hsa-miR-133b	15	23	-7.24
1046	TNPO2	hsa-miR-136-5p	21	47	46	-23.5	hsa-miR-136-5p	24	45	44	-15.81	hsa-miR-136-5p	37	45	-3.82
1046	TNPO2	hsa-miR-140-3p	49	65	65	-13.9	hsa-miR-140-3p	45	65	64	-15.79	hsa-miR-140-3p	57	65	-1.09
1046	TNPO2	hsa-miR-150-5p	25	55	54	-24.8	hsa-miR-150-5p	32	54	53	-20.86	hsa-miR-150-5p	46	54	-5.89
1046	TNPO2	hsa-miR-188-3p	24	54	53	-25.5	hsa-miR-188-3p	34	53	52	-20.26	hsa-miR-188-3p	45	53	-4.94
1046	TNPO2	hsa-miR-197-3p	7	57	56	-27	hsa-miR-197-3p	33	54	53	-19.89	hsa-miR-197-3p	46	54	-14.6
1046	TNPO2	hsa-miR-199a-3p	37	63	62	-19.6	hsa-miR-199a-3p	42	63	62	-14	hsa-miR-199a-3p	55	63	-3.19
1046	TNPO2	hsa-miR-211-5p	10	44	43	-19.7	hsa-miR-211-5p	23	44	43	-10.38	hsa-miR-211-5p	36	44	-0.32
1046	TNPO2	hsa-miR-296-5p	38	60	59	-33.5	hsa-miR-296-5p	39	59	58	-31.1	hsa-miR-296-5p	51	59	-14.82
1046	TNPO2	hsa-miR-299-3p	10	38	37	-26.5	hsa-miR-299-3p	17	39	37	-15.27	hsa-miR-299-3p	31	39	-3.99
1046	TNPO2	hsa-miR-3187-3p	12	31	30	-26.8	hsa-miR-3187-3p	11	31	30	-22.29	hsa-miR-3187-3p	23	31	-6.94
1046	TNPO2	hsa-miR-3198	21	61	60	-19.2	hsa-miR-3198	41	62	60	-11.05	hsa-miR-3198	54	62	-4.32
1046	TNPO2	hsa-miR-324-3p	21	56	55	-22.3	hsa-miR-324-3p	37	56	55	-16.31	hsa-miR-324-3p	48	56	-7.86
1046	TNPO2	hsa-miR-324-5p	19	50	49	-28.9	hsa-miR-324-5p	24	49	48	-17.92	hsa-miR-324-5p	41	49	-10.83
1046	TNPO2	hsa-miR-346	40	58	57	-27.1	hsa-miR-346	35	58	57	-21.31	hsa-miR-346	50	58	-11.81
1046	TNPO2	hsa-miR-361-3p	39	55	54	-20.8	hsa-miR-361-3p	32	54	53	-17.75	hsa-miR-361-3p	48	54	-5.21
1046	TNPO2	hsa-miR-3679-3p	40	57	56	-28.5	hsa-miR-3679-3p	38	57	56	-23.2	hsa-miR-3679-3p	50	58	-10.67
1046	TNPO2	hsa-miR-4286	38	53	52	-26.3	hsa-miR-4286	36	53	52	-20.89	hsa-miR-4286	47	53	-10.44
1046	TNPO2	hsa-miR-519e-3p	23	60	59	-20.7	hsa-miR-519e-3p	38	59	58	-16.55	hsa-miR-519e-3p	51	59	-2.92
1046	TNPO2	hsa-miR-532-3p	24	55	54	-30.6	hsa-miR-532-3p	34	54	53	-25.39	hsa-miR-532-3p	47	54	-13.9
1046	TNPO2	hsa-miR-615-5p	1	24	23	-25.5	hsa-miR-615-5p	2	23	22	-19.72	hsa-miR-615-5p	15	23	-3.44
1046	TNPO2	hsa-miR-617	17	49	48	-27	hsa-miR-617	27	50	48	-20.35	hsa-miR-617	42	50	-8.68
1046	TNPO2	hsa-miR-663b	1	24	23	-40	hsa-miR-663b	3	23	22	-32.17	hsa-miR-663b	16	23	-17.14
1046	TNPO2	hsa-miR-671-5p	21	62	61	-25.2	hsa-miR-671-5p	40	62	61	-13.28	hsa-miR-671-5p	54	62	-7.21
1031	ABAT	hsa-miR-106a-5p	3	27	26	-19.8	hsa-miR-106a-5p	4	26	25	-13.75	hsa-miR-106a-5p	18	26	-7.46
1031	ABAT	hsa-miR-106b-5p	3	26	25	-17.5	hsa-miR-106b-5p	6	26	25	-10.23	hsa-miR-106b-5p	18	26	-5.26
1031	ABAT	hsa-miR-1236-3p	36	59	58	-37.3	hsa-miR-1236-3p	40	60	59	-29.43	hsa-miR-1236-3p	52	60	-22.81
1031	ABAT	hsa-miR-1249	41	61	60	-41.2	hsa-miR-1249	41	62	60	-37.45	hsa-miR-1249	54	62	-32.55
1031	ABAT	hsa-miR-129-1-3p	46	62	61	-25.6	hsa-miR-129-1-3p	41	62	61	-19.9	hsa-miR-129-1-3p	55	62	-16.15
1031	ABAT	hsa-miR-129-2-3p	27	62	61	-25.9	hsa-miR-129-2-3p	41	62	61	-19.9	hsa-miR-129-2-3p	55	62	-18.09
1031	ABAT	hsa-miR-17-5p	3	26	25	-18.6	hsa-miR-17-5p	4	26	25	-12.12	hsa-miR-17-5p	18	26	-7.46
1031	ABAT	hsa-miR-18a-3p	11	43	42	-34.2	hsa-miR-18a-3p	21	43	42	-17.5	hsa-miR-18a-3p	35	43	-19.89
1031	ABAT	hsa-miR-205-5p	42	60	59	-23.2	hsa-miR-205-5p	38	59	58	-20.38	hsa-miR-205-5p	51	59	-13.89
1031	ABAT	hsa-miR-20a-5p	3	26	25	-17.6	hsa-miR-20a-5p	4	26	25	-11.31	hsa-miR-20a-5p	18	26	-6.26
1031	ABAT	hsa-miR-20b-5p	3	26	25	-19.5	hsa-miR-20b-5p	4	26	25	-12.81	hsa-miR-20b-5p	18	26	-8.16
1031	ABAT	hsa-miR-302a-3p	4	25	24	-21.2	hsa-miR-302a-3p	3	25	24	-14.47	hsa-miR-302a-3p	18	25	-9.11
1031	ABAT	hsa-miR-302b-3p	5	25	24	-21.4	hsa-miR-302b-3p	3	25	24	-15.32	hsa-miR-302b-3p	18	25	-9.11
1031	ABAT	hsa-miR-302c-3p	5	25	24	-24.1	hsa-miR-302c-3p	3	25	24	-17.69	hsa-miR-302c-3p	18	25	-11.01
1031	ABAT	hsa-miR-302d-3p	5	25	24	-20.1	hsa-miR-302d-3p	2	25	24	-14.47	hsa-miR-302d-3p	18	25	-9.11
1031	ABAT	hsa-miR-324-3p	26	43	42	-27.3	hsa-miR-324-3p	25	43	42	-20.21	hsa-miR-324-3p	35	43	-14.09
1031	ABAT	hsa-miR-335-5p	18	38	37	-20	hsa-miR-335-5p	15	37	36	-15.87	hsa-miR-335-5p	29	37	-4.68
1031	ABAT	hsa-miR-339-5p	27	47	46	-33.2	hsa-miR-339-5p	27	50	49	-30.63	hsa-miR-339-5p	37	45	-13.81
1031	ABAT	hsa-miR-339-5p	48	60	59	-21.8	hsa-miR-339-5p	38	60	59	-25.92	hsa-miR-339-5p	52	60	-16.27
1031	ABAT	hsa-miR-361-3p	7	42	41	-26	hsa-miR-361-3p	19	41	40	-18.62	hsa-miR-361-3p	33	41	-9.28
1031	ABAT	hsa-miR-365a-3p	7	24	23	-20.4	hsa-miR-365a-3p	1	24	23	-15.79	hsa-miR-365a-3p	16	24	-9.48
1031	ABAT	hsa-miR-3663-3p	18	36	35	-18.6	hsa-miR-3663-3p	12	34	33	-12.42	hsa-miR-3663-3p	26	34	-3.64
1031	ABAT	hsa-miR-3679-3p	36	58	57	-26.6	hsa-miR-3679-3p	36	57	56	-25.57	hsa-miR-3679-3p	49	57	-12.35
1031	ABAT	hsa-miR-373-3p	5	26	25	-18.6	hsa-miR-373-3p	3	25	24	-11.72	hsa-miR-373-3p	18	25	-5.91
1031	ABAT	hsa-miR-409-3p	9	25	24	-19.3	hsa-miR-409-3p	3	24	23	-14	hsa-miR-409-3p	16	24	-7.08
1031	ABAT	hsa-miR-4286	29	46	45	-23.7	hsa-miR-4286	30	46	45	-19.61	hsa-miR-4286	38	46	-12.75
1031	ABAT	hsa-miR-4286	45	55	54	-17.3	hsa-miR-4286	37	53	52	-18.04	hsa-miR-4286	43	51	-11.67
1031	ABAT	hsa-miR-483-3p	37	55	54	-34.6	hsa-miR-483-3p	33	53	52	-30.07	hsa-miR-483-3p	45	53	-22.93
1031	ABAT	hsa-miR-501-3p	4	24	23	-17.9	hsa-miR-501-3p	2	23	22	-12.97	hsa-miR-501-3p	15	23	-8.77
1031	ABAT	hsa-miR-516a-3p	48	58	57	-17.4	hsa-miR-516a-3p	42	59	57	-13.28	hsa-miR-516a-3p	51	59	-8.49
1031	ABAT	hsa-miR-518b	3	28	27	-23.9	hsa-miR-518b	4	26	25	-20.11	hsa-miR-518b	18	26	-12.96
1031	ABAT	hsa-miR-520a-3p	7	26	25	-22.6	hsa-miR-520a-3p	5	25	24	-18.61	hsa-miR-520a-3p	18	25	-12.21
1031	ABAT	hsa-miR-520b	4	26	25	-23.5	hsa-miR-520b	5	25	24	-18.99	hsa-miR-520b	18	25	-12.31
1031	ABAT	hsa-miR-520c-3p	3	26	25	-23.6	hsa-miR-520c-3p	4	25	24	-19.57	hsa-miR-520c-3p	18	25	-12.81
1031	ABAT	hsa-miR-520e	8	26	25	-23.7	hsa-miR-520e	5	25	24	-19.47	hsa-miR-520e	18	25	-13.31
1031	ABAT	hsa-miR-520h	5	26	25	-23.3	hsa-miR-520h	5	27	25	-20.49	hsa-miR-520h	19	27	-12.04
1031	ABAT	hsa-miR-548aa	15	38	37	-19	hsa-miR-548aa	9	36	35	-11.75	hsa-miR-548aa	28	36	-3.15
1031	ABAT	hsa-miR-642a-5p	35	56	55	-25.6	hsa-miR-642a-5p	35	56	55	-21.54	hsa-miR-642a-5p	48	56	-15.96
1031	ABAT	hsa-miR-769-5p	15	36	35	-20.6	hsa-miR-769-5p	15	36	35	-11.77	hsa-miR-769-5p	28	36	-6.26
1031	ABAT	hsa-miR-93-5p	3	26	25	-19.8	hsa-miR-93-5p	2	26	25	-13.77	hsa-miR-93-5p	18	26	-8.46
1048	TNPO2	hsa-miR-1224-3p	40	53	52	-31.7	hsa-miR-1224-3p	32	52	51	-27.73	hsa-miR-1224-3p	44	52	-15.71
1048	TNPO2	hsa-miR-1260a	40	53	52	-26.4	hsa-miR-1260a	36	53	52	-21.78	hsa-miR-1260a	45	53	-12.87
1048	TNPO2	hsa-miR-1293	4	24	23	-24.9	hsa-miR-1293	3	25	23	-19.35	hsa-miR-1293	17	25	-5.43
1048	TNPO2	hsa-miR-133b	2	22	21	-27.7	hsa-miR-133b	3	23	21	-22.87	hsa-miR-133b	15	23	-7.24
1048	TNPO2	hsa-miR-136-5p	21	47	46	-23.5	hsa-miR-136-5p	24	45	44	-15.81	hsa-miR-136-5p	37	45	-3.82
1048	TNPO2	hsa-miR-140-3p	49	65	65	-13.9	hsa-miR-140-3p	45	65	64	-15.79	hsa-miR-140-3p	57	65	-1.09
1048	TNPO2	hsa-miR-150-5p	25	55	54	-24.8	hsa-miR-150-5p	32	54	53	-20.86	hsa-miR-150-5p	46	54	-5.89
1048	TNPO2	hsa-miR-188-3p	24	54	53	-25.5	hsa-miR-188-3p	34	53	52	-20.26	hsa-miR-188-3p	45	53	-4.94
1048	TNPO2	hsa-miR-197-3p	7	57	56	-27	hsa-miR-197-3p	33	54	53	-19.89	hsa-miR-197-3p	46	54	-14.6
1048	TNPO2	hsa-miR-199a-3p	37	63	62	-19.6	hsa-miR-199a-3p	42	63	62	-14	hsa-miR-199a-3p	55	63	-3.19
1048	TNPO2	hsa-miR-211-5p	10	44	43	-19.7	hsa-miR-211-5p	23	44	43	-10.38	hsa-miR-211-5p	36	44	-0.32
1048	TNPO2	hsa-miR-296-5p	38	60	59	-33.5	hsa-miR-296-5p	39	59	58	-31.1	hsa-miR-296-5p	51	59	-14.82
1048	TNPO2	hsa-miR-299-3p	10	38	37	-26.5	hsa-miR-299-3p	17	39	37	-15.27	hsa-miR-299-3p	31	39	-3.99
1048	TNPO2	hsa-miR-3187-3p	12	31	30	-26.8	hsa-miR-3187-3p	11	31	30	-22.29	hsa-miR-3187-3p	23	31	-6.94
1048	TNPO2	hsa-miR-3198	21	61	60	-19.2	hsa-miR-3198	41	62	60	-11.05	hsa-miR-3198	54	62	-4.32
1048	TNPO2	hsa-miR-324-3p	21	56	55	-22.3	hsa-miR-324-3p	37	56	55	-16.31	hsa-miR-324-3p	48	56	-7.86
1048	TNPO2	hsa-miR-324-5p	19	50	49	-28.9	hsa-miR-324-5p	24	49	48	-17.92	hsa-miR-324-5p	41	49	-10.83
1048	TNPO2	hsa-miR-346	40	58	57	-27.1	hsa-miR-346	35	58	57	-21.31	hsa-miR-346	50	58	-11.81
1048	TNPO2	hsa-miR-361-3p	39	55	54	-20.8	hsa-miR-361-3p	32	54	53	-17.75	hsa-miR-361-3p	48	54	-5.21
1048	TNPO2	hsa-miR-3679-3p	40	57	56	-28.5	hsa-miR-3679-3p	38	57	56	-23.2	hsa-miR-3679-3p	50	58	-10.67
1048	TNPO2	hsa-miR-4286	38	53	52	-26.3	hsa-miR-4286	36	53	52	-20.89	hsa-miR-4286	47	53	-10.44
1048	TNPO2	hsa-miR-519e-3p	23	60	59	-20.7	hsa-miR-519e-3p	38	59	58	-16.55	hsa-miR-519e-3p	51	59	-2.92
1048	TNPO2	hsa-miR-532-3p	24	55	54	-30.6	hsa-miR-532-3p	34	54	53	-25.39	hsa-miR-532-3p	47	54	-13.9
1048	TNPO2	hsa-miR-615-5p	1	24	23	-25.5	hsa-miR-615-5p	2	23	22	-19.72	hsa-miR-615-5p	15	23	-3.44
1048	TNPO2	hsa-miR-617	17	49	48	-27	hsa-miR-617	27	50	48	-20.35	hsa-miR-617	42	50	-8.68
1048	TNPO2	hsa-miR-663b	1	24	23	-40	hsa-miR-663b	3	23	22	-32.17	hsa-miR-663b	16	23	-17.14
1048	TNPO2	hsa-miR-671-5p	21	62	61	-25.2	hsa-miR-671-5p	40	62	61	-13.28	hsa-miR-671-5p	54	62	-7.21
1049	MAFF	hsa-miR-1236-3p	22	62	61	-34.2	hsa-miR-1236-3p	42	62	61	-25.15	hsa-miR-1236-3p	54	62	-17.73
1049	MAFF	hsa-miR-1245a	8	41	40	-20.1	hsa-miR-1245a	20	41	40	-13.86	hsa-miR-1245a	33	41	8.59
1049	MAFF	hsa-miR-1247-5p	27	57	56	-27.6	hsa-miR-1247-5p	36	57	56	-18.92	hsa-miR-1247-5p	49	57	-5.96
1049	MAFF	hsa-miR-1292-5p	15	44	43	-26	hsa-miR-1292-5p	21	44	43	-19.45	hsa-miR-1292-5p	36	44	2.18
1049	MAFF	hsa-miR-130b-5p	43	62	61	-26	hsa-miR-130b-5p	40	62	61	-21.02	hsa-miR-130b-5p	56	64	-7.49
1049	MAFF	hsa-miR-150-5p	6	36	35	-32.1	hsa-miR-150-5p	14	35	34	-19.3	hsa-miR-150-5p	28	35	-11.48
1049	MAFF	hsa-miR-188-5p	17	53	52	-31.1	hsa-miR-188-5p	34	54	52	-23.65	hsa-miR-188-5p	46	54	-8.54
1049	MAFF	hsa-miR-1914-3p	17	43	42	-33.4	hsa-miR-1914-3p	18	42	41	-30.1	hsa-miR-1914-3p	34	42	-4.72
1049	MAFF	hsa-miR-2116-3p	10	35	34	-31.3	hsa-miR-2116-3p	15	35	34	-21.14	hsa-miR-2116-3p	27	35	-12.68
1049	MAFF	hsa-miR-2116-3p	39	55	54	-23.5	hsa-miR-2116-3p	34	54	53	-19.71	hsa-miR-2116-3p	46	54	-5.84
1049	MAFF	hsa-miR-25-5p	12	47	46	-21.6	hsa-miR-25-5p	29	48	46	-15.28	hsa-miR-25-5p	40	48	-4.34
1049	MAFF	hsa-miR-26b-3p	50	65	64	-16	hsa-miR-26b-3p	43	65	64	-15.84	hsa-miR-26b-3p	57	65	-3.35
1049	MAFF	hsa-miR-299-5p	3	39	38	-26.3	hsa-miR-299-5p	17	38	37	-15.22	hsa-miR-299-5p	30	38	-3.77
1049	MAFF	hsa-miR-339-5p	37	59	58	-30.2	hsa-miR-339-5p	33	56	55	-22.63	hsa-miR-339-5p	50	58	-9.14
1049	MAFF	hsa-miR-361-3p	7	36	35	-23.5	hsa-miR-361-3p	13	35	34	-19.65	hsa-miR-361-3p	27	35	0.3
1049	MAFF	hsa-miR-3679-3p	30	60	59	-25.1	hsa-miR-3679-3p	39	60	59	-18.32	hsa-miR-3679-3p	54	62	-2.91
1049	MAFF	hsa-miR-4286	29	58	57	-23.9	hsa-miR-4286	41	57	56	-17.54	hsa-miR-4286	49	57	2.92
1049	MAFF	hsa-miR-483-3p	31	62	61	-27.8	hsa-miR-483-3p	44	62	61	-22.92	hsa-miR-483-3p	54	62	-8.6
1049	MAFF	hsa-miR-505-5p	18	30	29	-20.6	hsa-miR-505-5p	10	31	29	-15.19	hsa-miR-505-5p	23	31	-2.13
1049	MAFF	hsa-miR-516a-3p	37	57	56	-27.5	hsa-miR-516a-3p	38	55	53	-23.14	hsa-miR-516a-3p	47	55	-5.53
1049	MAFF	hsa-miR-615-3p	10	33	32	-36.6	hsa-miR-615-3p	11	32	31	-33.63	hsa-miR-615-3p	25	32	-16.52
1049	MAFF	hsa-miR-629-3p	48	62	61	-21.7	hsa-miR-629-3p	41	62	61	-16.84	hsa-miR-629-3p	55	62	-6.55
1049	MAFF	hsa-miR-642a-5p	31	59	58	-28.7	hsa-miR-642a-5p	38	59	58	-19.65	hsa-miR-642a-5p	51	59	-7.53
1049	MAFF	hsa-miR-650	9	23	22	-25.1	hsa-miR-650	3	23	22	-21.38	hsa-miR-650	17	23	-12.91
1049	MAFF	hsa-miR-766-3p	4	35	34	-23.3	hsa-miR-766-3p	12	33	32	-14.7	hsa-miR-766-3p	25	33	-0.98
1049	MAFF	hsa-miR-940	10	30	29	-28.9	hsa-miR-940	14	34	30	-19.5	hsa-miR-940	21	29	-12.5
105	DHX37	hsa-miR-1224-3p	3	29	28	-40.9	hsa-miR-1224-3p	8	28	27	-35.77	hsa-miR-1224-3p	22	28	-24.61
105	DHX37	hsa-miR-1260a	7	30	29	-31.8	hsa-miR-1260a	11	29	28	-25.69	hsa-miR-1260a	22	29	-16.58
105	DHX37	hsa-miR-1260b	7	30	29	-32.2	hsa-miR-1260b	12	29	28	-25.31	hsa-miR-1260b	22	29	-16.48
105	DHX37	hsa-miR-1913	24	33	32	-18.4	hsa-miR-1913	11	32	31	-28.49	hsa-miR-1913	25	32	-20.04
105	DHX37	hsa-miR-324-3p	16	32	31	-23.9	hsa-miR-324-3p	13	32	31	-17.6	hsa-miR-324-3p	24	32	-9.94
105	DHX37	hsa-miR-369-5p	15	35	34	-14.7	hsa-miR-369-5p	14	35	34	-13.95	hsa-miR-369-5p	27	35	-1.3
105	DHX37	hsa-miR-4286	7	30	29	-25.9	hsa-miR-4286	13	29	28	-20.97	hsa-miR-4286	21	29	-9.28
105	DHX37	hsa-miR-4323	3	30	29	-29.2	hsa-miR-4323	16	31	29	-19.98	hsa-miR-4323	23	31	-15.49
105	DHX37	hsa-miR-483-3p	5	27	26	-33.8	hsa-miR-483-3p	6	26	25	-35.26	hsa-miR-483-3p	16	24	-20.99
105	DHX37	hsa-miR-617	20	35	34	-18.5	hsa-miR-617	14	35	34	-12.94	hsa-miR-617	27	35	0.77
105	DHX37	hsa-miR-631	2	35	34	-32	hsa-miR-631	16	35	34	-27.32	hsa-miR-631	27	35	-18.84
105	DHX37	hsa-miR-662	2	29	28	-25	hsa-miR-662	8	28	27	-20.49	hsa-miR-662	20	28	-10.21
105	DHX37	hsa-miR-766-3p	2	30	29	-36.2	hsa-miR-766-3p	8	29	28	-23.82	hsa-miR-766-3p	21	29	-19.18
1050	MAFF	hsa-miR-1236-3p	22	62	61	-34.2	hsa-miR-1236-3p	42	62	61	-25.15	hsa-miR-1236-3p	54	62	-17.73
1050	MAFF	hsa-miR-1245a	8	41	40	-20.1	hsa-miR-1245a	20	41	40	-13.86	hsa-miR-1245a	33	41	8.59
1050	MAFF	hsa-miR-1247-5p	27	57	56	-27.6	hsa-miR-1247-5p	36	57	56	-18.92	hsa-miR-1247-5p	49	57	-5.96
1050	MAFF	hsa-miR-1292-5p	15	44	43	-26	hsa-miR-1292-5p	21	44	43	-19.45	hsa-miR-1292-5p	36	44	2.18
1050	MAFF	hsa-miR-130b-5p	43	62	61	-26	hsa-miR-130b-5p	40	62	61	-21.02	hsa-miR-130b-5p	56	64	-7.49
1050	MAFF	hsa-miR-150-5p	6	36	35	-32.1	hsa-miR-150-5p	14	35	34	-19.3	hsa-miR-150-5p	28	35	-11.48
1050	MAFF	hsa-miR-188-5p	17	53	52	-31.1	hsa-miR-188-5p	34	54	52	-23.65	hsa-miR-188-5p	46	54	-8.54
1050	MAFF	hsa-miR-1914-3p	17	43	42	-33.4	hsa-miR-1914-3p	18	42	41	-30.1	hsa-miR-1914-3p	34	42	-4.72
1050	MAFF	hsa-miR-2116-3p	10	35	34	-31.3	hsa-miR-2116-3p	15	35	34	-21.14	hsa-miR-2116-3p	27	35	-12.68
1050	MAFF	hsa-miR-2116-3p	39	55	54	-23.5	hsa-miR-2116-3p	34	54	53	-19.71	hsa-miR-2116-3p	46	54	-5.84
1050	MAFF	hsa-miR-25-5p	12	47	46	-21.6	hsa-miR-25-5p	29	48	46	-15.28	hsa-miR-25-5p	40	48	-4.34
1050	MAFF	hsa-miR-26b-3p	50	65	64	-16	hsa-miR-26b-3p	43	65	64	-15.84	hsa-miR-26b-3p	57	65	-3.35
1050	MAFF	hsa-miR-299-5p	3	39	38	-26.3	hsa-miR-299-5p	17	38	37	-15.22	hsa-miR-299-5p	30	38	-3.77
1050	MAFF	hsa-miR-339-5p	37	59	58	-30.2	hsa-miR-339-5p	33	56	55	-22.63	hsa-miR-339-5p	50	58	-9.14
1050	MAFF	hsa-miR-361-3p	7	36	35	-23.5	hsa-miR-361-3p	13	35	34	-19.65	hsa-miR-361-3p	27	35	0.3
1050	MAFF	hsa-miR-3679-3p	30	60	59	-25.1	hsa-miR-3679-3p	39	60	59	-18.32	hsa-miR-3679-3p	54	62	-2.91
1050	MAFF	hsa-miR-4286	29	58	57	-23.9	hsa-miR-4286	41	57	56	-17.54	hsa-miR-4286	49	57	2.92
1050	MAFF	hsa-miR-483-3p	31	62	61	-27.8	hsa-miR-483-3p	44	62	61	-22.92	hsa-miR-483-3p	54	62	-8.6
1050	MAFF	hsa-miR-505-5p	18	30	29	-20.6	hsa-miR-505-5p	10	31	29	-15.19	hsa-miR-505-5p	23	31	-2.13
1050	MAFF	hsa-miR-516a-3p	37	57	56	-27.5	hsa-miR-516a-3p	38	55	53	-23.14	hsa-miR-516a-3p	47	55	-5.53
1050	MAFF	hsa-miR-615-3p	10	33	32	-36.6	hsa-miR-615-3p	11	32	31	-33.63	hsa-miR-615-3p	25	32	-16.52
1050	MAFF	hsa-miR-629-3p	48	62	61	-21.7	hsa-miR-629-3p	41	62	61	-16.84	hsa-miR-629-3p	55	62	-6.55
1050	MAFF	hsa-miR-642a-5p	31	59	58	-28.7	hsa-miR-642a-5p	38	59	58	-19.65	hsa-miR-642a-5p	51	59	-7.53
1050	MAFF	hsa-miR-650	9	23	22	-25.1	hsa-miR-650	3	23	22	-21.38	hsa-miR-650	17	23	-12.91
1050	MAFF	hsa-miR-766-3p	4	35	34	-23.3	hsa-miR-766-3p	12	33	32	-14.7	hsa-miR-766-3p	25	33	-0.98
1050	MAFF	hsa-miR-940	10	30	29	-28.9	hsa-miR-940	14	34	30	-19.5	hsa-miR-940	21	29	-12.5
1052	FADS2	hsa-let-7a-5p	37	65	64	-18.5	hsa-let-7a-5p	43	64	63	-14.79	hsa-let-7a-5p	58	64	-2.54
1052	FADS2	hsa-let-7b-5p	36	65	64	-21	hsa-let-7b-5p	43	64	63	-13.47	hsa-let-7b-5p	58	64	-3.08
1052	FADS2	hsa-let-7d-5p	37	64	63	-18.9	hsa-let-7d-5p	43	64	63	-13.61	hsa-let-7d-5p	58	64	-3.78
1052	FADS2	hsa-let-7e-5p	43	65	64	-16.7	hsa-let-7e-5p	43	64	63	-12.89	hsa-let-7e-5p	58	64	-1.64
1052	FADS2	hsa-let-7f-5p	43	65	64	-18.9	hsa-let-7f-5p	43	64	63	-15.86	hsa-let-7f-5p	58	64	-2.98
1052	FADS2	hsa-let-7g-5p	43	65	64	-21.4	hsa-let-7g-5p	43	64	63	-18.2	hsa-let-7g-5p	58	64	-5.28
1052	FADS2	hsa-let-7i-5p	40	65	64	-23.6	hsa-let-7i-5p	43	64	63	-14.99	hsa-let-7i-5p	58	64	-5.47
1052	FADS2	hsa-miR-1224-3p	37	58	57	-35.9	hsa-miR-1224-3p	38	59	57	-33.39	hsa-miR-1224-3p	48	56	-7.84
1052	FADS2	hsa-miR-1226-3p	23	53	52	-29.3	hsa-miR-1226-3p	31	52	51	-19.63	hsa-miR-1226-3p	44	52	-8.12
1052	FADS2	hsa-miR-1226-5p	18	42	41	-28.4	hsa-miR-1226-5p	15	42	41	-24.44	hsa-miR-1226-5p	34	42	-5.68
1052	FADS2	hsa-miR-1227-3p	45	61	60	-29.7	hsa-miR-1227-3p	40	61	60	-26.63	hsa-miR-1227-3p	53	61	-6
1052	FADS2	hsa-miR-1236-3p	2	30	29	-29.1	hsa-miR-1236-3p	10	32	31	-26.74	hsa-miR-1236-3p	25	32	-13.13
1052	FADS2	hsa-miR-1237-3p	8	31	30	-32.1	hsa-miR-1237-3p	7	30	29	-28.42	hsa-miR-1237-3p	23	30	-15.43
1052	FADS2	hsa-miR-1247-5p	37	57	56	-30.8	hsa-miR-1247-5p	34	57	56	-26.11	hsa-miR-1247-5p	49	57	-11.07
1052	FADS2	hsa-miR-1249	25	59	58	-36.6	hsa-miR-1249	36	58	57	-30.33	hsa-miR-1249	50	58	-15.84
1052	FADS2	hsa-miR-125a-5p	8	30	29	-31	hsa-miR-125a-5p	7	28	26	-27.15	hsa-miR-125a-5p	20	28	-15.47
1052	FADS2	hsa-miR-125b-5p	8	30	29	-27.6	hsa-miR-125b-5p	7	28	26	-23.7	hsa-miR-125b-5p	20	28	-12.47
1052	FADS2	hsa-miR-1913	30	60	59	-36.7	hsa-miR-1913	40	61	59	-29.79	hsa-miR-1913	53	61	-15
1052	FADS2	hsa-miR-202-3p	19	64	63	-23.6	hsa-miR-202-3p	45	64	63	-10.04	hsa-miR-202-3p	58	64	-10.9
1052	FADS2	hsa-miR-296-5p	41	63	62	-33.6	hsa-miR-296-5p	40	61	60	-30.42	hsa-miR-296-5p	53	61	-11.9
1052	FADS2	hsa-miR-3117-3p	2	23	22	-18.8	hsa-miR-3117-3p	5	25	24	-11	hsa-miR-3117-3p	17	25	-3.76
1052	FADS2	hsa-miR-3127-5p	19	42	41	-24.3	hsa-miR-3127-5p	20	42	41	-17.24	hsa-miR-3127-5p	35	42	-1.45
1052	FADS2	hsa-miR-324-5p	51	59	58	-17	hsa-miR-324-5p	39	61	60	-14.01	hsa-miR-324-5p	53	61	-4.1
1052	FADS2	hsa-miR-326	24	44	43	-35.6	hsa-miR-326	23	43	42	-32.29	hsa-miR-326	35	43	-10.23
1052	FADS2	hsa-miR-330-5p	18	44	43	-26.1	hsa-miR-330-5p	23	43	42	-18.9	hsa-miR-330-5p	35	43	-2.53
1052	FADS2	hsa-miR-331-3p	19	47	46	-31.6	hsa-miR-331-3p	26	46	45	-25.08	hsa-miR-331-3p	38	46	-3.8
1052	FADS2	hsa-miR-338-3p	22	51	50	-22.5	hsa-miR-338-3p	29	50	49	-16.28	hsa-miR-338-3p	42	50	0.63
1052	FADS2	hsa-miR-339-5p	52	61	60	-13.7	hsa-miR-339-5p	37	58	57	-24.74	hsa-miR-339-5p	50	58	-10.95
1052	FADS2	hsa-miR-34a-5p	21	38	37	-24.5	hsa-miR-34a-5p	18	38	37	-19.16	hsa-miR-34a-5p	30	38	-4.58
1052	FADS2	hsa-miR-34c-5p	3	38	37	-21	hsa-miR-34c-5p	16	38	37	-16.66	hsa-miR-34c-5p	30	38	0.11
1052	FADS2	hsa-miR-361-3p	21	46	45	-25.5	hsa-miR-361-3p	23	45	44	-21.91	hsa-miR-361-3p	37	45	-0.23
1052	FADS2	hsa-miR-378a-5p	8	29	28	-31.6	hsa-miR-378a-5p	7	28	27	-27.29	hsa-miR-378a-5p	22	28	-12.87
1052	FADS2	hsa-miR-379-5p	8	38	37	-16.3	hsa-miR-379-5p	18	38	37	-13.38	hsa-miR-379-5p	30	38	3.91
1052	FADS2	hsa-miR-3943	21	49	48	-31.7	hsa-miR-3943	20	48	47	-29.81	hsa-miR-3943	42	48	-13.13
1052	FADS2	hsa-miR-4286	42	59	58	-26.5	hsa-miR-4286	41	57	56	-22.97	hsa-miR-4286	49	57	-3.97
1052	FADS2	hsa-miR-4323	28	49	48	-32.2	hsa-miR-4323	31	48	47	-23.93	hsa-miR-4323	40	48	-9.43
1052	FADS2	hsa-miR-4324	10	27	26	-27.6	hsa-miR-4324	8	27	26	-21.27	hsa-miR-4324	19	27	-13.38
1052	FADS2	hsa-miR-449a	21	38	37	-19	hsa-miR-449a	15	38	37	-17.81	hsa-miR-449a	30	38	1.54
1052	FADS2	hsa-miR-449b-5p	8	38	37	-19.8	hsa-miR-449b-5p	15	38	37	-17.71	hsa-miR-449b-5p	30	38	1.11
1052	FADS2	hsa-miR-455-3p	33	49	48	-25	hsa-miR-455-3p	27	49	48	-18.75	hsa-miR-455-3p	41	49	-7.52
1052	FADS2	hsa-miR-483-3p	39	57	56	-29.6	hsa-miR-483-3p	38	59	56	-25.19	hsa-miR-483-3p	48	56	-7.65
1052	FADS2	hsa-miR-512-5p	27	51	50	-34.9	hsa-miR-512-5p	28	52	50	-31.66	hsa-miR-512-5p	44	52	-15.72
1052	FADS2	hsa-miR-513a-5p	28	45	44	-20.8	hsa-miR-513a-5p	27	44	43	-17.27	hsa-miR-513a-5p	36	44	0.97
1052	FADS2	hsa-miR-516a-3p	19	34	33	-19.7	hsa-miR-516a-3p	18	34	33	-16.24	hsa-miR-516a-3p	27	34	-5.51
1052	FADS2	hsa-miR-615-5p	37	64	63	-29.8	hsa-miR-615-5p	43	64	63	-24.85	hsa-miR-615-5p	56	64	-10.38
1052	FADS2	hsa-miR-642a-5p	39	57	56	-28.1	hsa-miR-642a-5p	36	57	56	-23.19	hsa-miR-642a-5p	51	59	-9.79
1052	FADS2	hsa-miR-766-3p	28	52	51	-39.4	hsa-miR-766-3p	31	52	51	-32.76	hsa-miR-766-3p	44	52	-19.22
1052	FADS2	hsa-miR-93-3p	9	29	28	-28.4	hsa-miR-93-3p	9	29	28	-26.94	hsa-miR-93-3p	21	29	-13.42
1052	FADS2	hsa-miR-98-5p	41	65	64	-17.2	hsa-miR-98-5p	43	64	63	-11.59	hsa-miR-98-5p	58	64	-0.58
1054	TNRC6B	hsa-miR-1224-3p	40	55	54	-33.2	hsa-miR-1224-3p	32	52	51	-26.05	hsa-miR-1224-3p	44	52	-18.89
1054	TNRC6B	hsa-miR-1236-3p	49	60	59	-17.7	hsa-miR-1236-3p	39	61	59	-28.31	hsa-miR-1236-3p	53	61	-22.02
1054	TNRC6B	hsa-miR-145-5p	40	65	65	-28.2	hsa-miR-145-5p	43	65	64	-26.57	hsa-miR-145-5p	57	65	-16.07
1054	TNRC6B	hsa-miR-183-3p	11	29	28	-14	hsa-miR-183-3p	8	29	28	-10.08	hsa-miR-183-3p	21	29	-5.28
1054	TNRC6B	hsa-miR-187-3p	42	65	64	-19.2	hsa-miR-187-3p	43	64	63	-14.19	hsa-miR-187-3p	56	64	-7.37
1054	TNRC6B	hsa-miR-1913	39	55	54	-31.5	hsa-miR-1913	33	54	53	-26.78	hsa-miR-1913	46	54	-21.17
1054	TNRC6B	hsa-miR-26a-5p	53	65	64	-16.3	hsa-miR-26a-5p	44	65	64	-10.94	hsa-miR-26a-5p	59	65	-6.37
1054	TNRC6B	hsa-miR-324-3p	25	47	46	-22.2	hsa-miR-324-3p	29	47	46	-14.45	hsa-miR-324-3p	39	47	-9.85
1054	TNRC6B	hsa-miR-339-5p	31	52	51	-30.3	hsa-miR-339-5p	29	51	50	-28.47	hsa-miR-339-5p	43	51	-18.72
1054	TNRC6B	hsa-miR-339-5p	51	57	56	-13	hsa-miR-339-5p	39	61	58	-20.98	hsa-miR-339-5p	48	56	-11.86
1054	TNRC6B	hsa-miR-346	42	61	60	-29.1	hsa-miR-346	39	61	60	-24.69	hsa-miR-346	53	61	-18.82
1054	TNRC6B	hsa-miR-361-3p	25	46	45	-25.9	hsa-miR-361-3p	23	45	44	-19.78	hsa-miR-361-3p	39	45	-13.05
1054	TNRC6B	hsa-miR-3679-3p	38	55	54	-27.9	hsa-miR-3679-3p	33	54	53	-24.05	hsa-miR-3679-3p	46	54	-13.57
1054	TNRC6B	hsa-miR-4286	35	50	49	-22.7	hsa-miR-4286	36	52	51	-17.29	hsa-miR-4286	42	50	-12.47
1054	TNRC6B	hsa-miR-483-3p	29	57	56	-30.6	hsa-miR-483-3p	35	56	55	-27.31	hsa-miR-483-3p	48	56	-18.36
1054	TNRC6B	hsa-miR-516a-3p	50	59	58	-14.1	hsa-miR-516a-3p	43	60	58	-13.48	hsa-miR-516a-3p	52	60	-6.92
1054	TNRC6B	hsa-miR-617	52	62	61	-15.5	hsa-miR-617	40	61	60	-10.89	hsa-miR-617	53	61	-5.92
1054	TNRC6B	hsa-miR-642a-5p	50	57	56	-15.7	hsa-miR-642a-5p	36	57	56	-20.38	hsa-miR-642a-5p	49	57	-13.16
1056	TNRC6B	hsa-miR-1224-3p	40	55	54	-33.2	hsa-miR-1224-3p	32	52	51	-26.05	hsa-miR-1224-3p	44	52	-18.89
1056	TNRC6B	hsa-miR-1236-3p	49	60	59	-17.7	hsa-miR-1236-3p	39	61	59	-28.31	hsa-miR-1236-3p	53	61	-22.02
1056	TNRC6B	hsa-miR-145-5p	40	65	65	-28.2	hsa-miR-145-5p	43	65	64	-26.57	hsa-miR-145-5p	57	65	-16.07
1056	TNRC6B	hsa-miR-183-3p	11	29	28	-14	hsa-miR-183-3p	8	29	28	-10.08	hsa-miR-183-3p	21	29	-5.28
1056	TNRC6B	hsa-miR-187-3p	42	65	64	-19.2	hsa-miR-187-3p	43	64	63	-14.19	hsa-miR-187-3p	56	64	-7.37
1056	TNRC6B	hsa-miR-1913	39	55	54	-31.5	hsa-miR-1913	33	54	53	-26.78	hsa-miR-1913	46	54	-21.17
1056	TNRC6B	hsa-miR-26a-5p	53	65	64	-16.3	hsa-miR-26a-5p	44	65	64	-10.94	hsa-miR-26a-5p	59	65	-6.37
1056	TNRC6B	hsa-miR-324-3p	25	47	46	-22.2	hsa-miR-324-3p	29	47	46	-14.45	hsa-miR-324-3p	39	47	-9.85
1056	TNRC6B	hsa-miR-339-5p	31	52	51	-30.3	hsa-miR-339-5p	29	51	50	-28.47	hsa-miR-339-5p	43	51	-18.72
1056	TNRC6B	hsa-miR-339-5p	51	57	56	-13	hsa-miR-339-5p	39	61	58	-20.98	hsa-miR-339-5p	48	56	-11.86
1056	TNRC6B	hsa-miR-346	42	61	60	-29.1	hsa-miR-346	39	61	60	-24.69	hsa-miR-346	53	61	-18.82
1056	TNRC6B	hsa-miR-361-3p	25	46	45	-25.9	hsa-miR-361-3p	23	45	44	-19.78	hsa-miR-361-3p	39	45	-13.05
1056	TNRC6B	hsa-miR-3679-3p	38	55	54	-27.9	hsa-miR-3679-3p	33	54	53	-24.05	hsa-miR-3679-3p	46	54	-13.57
1056	TNRC6B	hsa-miR-4286	35	50	49	-22.7	hsa-miR-4286	36	52	51	-17.29	hsa-miR-4286	42	50	-12.47
1056	TNRC6B	hsa-miR-483-3p	29	57	56	-30.6	hsa-miR-483-3p	35	56	55	-27.31	hsa-miR-483-3p	48	56	-18.36
1056	TNRC6B	hsa-miR-516a-3p	50	59	58	-14.1	hsa-miR-516a-3p	43	60	58	-13.48	hsa-miR-516a-3p	52	60	-6.92
1056	TNRC6B	hsa-miR-617	52	62	61	-15.5	hsa-miR-617	40	61	60	-10.89	hsa-miR-617	53	61	-5.92
1056	TNRC6B	hsa-miR-642a-5p	50	57	56	-15.7	hsa-miR-642a-5p	36	57	56	-20.38	hsa-miR-642a-5p	49	57	-13.16
1057	ELK1	hsa-miR-1247-5p	37	65	64	-25.9	hsa-miR-1247-5p	45	65	64	-22.22	hsa-miR-1247-5p	57	65	-7.68
1057	ELK1	hsa-miR-1256	11	40	39	-18.9	hsa-miR-1256	19	40	39	-10.14	hsa-miR-1256	32	40	0.23
1057	ELK1	hsa-miR-150-5p	12	55	54	-26.9	hsa-miR-150-5p	32	54	53	-22.26	hsa-miR-150-5p	46	54	-13.05
1057	ELK1	hsa-miR-1909-3p	15	44	43	-27.2	hsa-miR-1909-3p	24	45	43	-18.05	hsa-miR-1909-3p	37	45	-8.52
1057	ELK1	hsa-miR-193a-5p	2	30	29	-23	hsa-miR-193a-5p	9	30	29	-16.98	hsa-miR-193a-5p	22	30	-3.93
1057	ELK1	hsa-miR-21-3p	23	50	49	-19.5	hsa-miR-21-3p	29	49	48	-14.78	hsa-miR-21-3p	41	49	4.93
1057	ELK1	hsa-miR-23b-5p	11	30	29	-22.1	hsa-miR-23b-5p	9	30	29	-16.09	hsa-miR-23b-5p	22	30	-1.23
1057	ELK1	hsa-miR-3065-3p	27	51	50	-26.6	hsa-miR-3065-3p	27	50	49	-24.37	hsa-miR-3065-3p	42	50	-4.6
1057	ELK1	hsa-miR-340-3p	41	57	56	-20.2	hsa-miR-340-3p	35	56	55	-15.39	hsa-miR-340-3p	48	56	-0.67
1057	ELK1	hsa-miR-342-5p	12	32	31	-21.1	hsa-miR-342-5p	11	31	30	-17.55	hsa-miR-342-5p	23	31	-0.44
1057	ELK1	hsa-miR-365a-5p	17	43	42	-24.7	hsa-miR-365a-5p	20	42	41	-19.12	hsa-miR-365a-5p	34	42	-5.21
1057	ELK1	hsa-miR-3679-3p	41	59	58	-25.7	hsa-miR-3679-3p	40	61	60	-23.04	hsa-miR-3679-3p	49	57	-2.65
1057	ELK1	hsa-miR-423-5p	20	45	44	-22.4	hsa-miR-423-5p	22	44	42	-17.49	hsa-miR-423-5p	36	44	-3.41
1057	ELK1	hsa-miR-4286	36	52	51	-22.6	hsa-miR-4286	36	52	51	-18.39	hsa-miR-4286	44	52	-0.89
1057	ELK1	hsa-miR-4326	46	62	61	-27.5	hsa-miR-4326	45	62	61	-22.64	hsa-miR-4326	55	62	-10.45
1057	ELK1	hsa-miR-483-3p	43	64	63	-31.5	hsa-miR-483-3p	44	63	62	-28.64	hsa-miR-483-3p	55	63	-11.78
1057	ELK1	hsa-miR-488-3p	18	36	35	-17	hsa-miR-488-3p	15	35	34	-13.92	hsa-miR-488-3p	28	35	1.74
1057	ELK1	hsa-miR-501-5p	4	27	26	-24.4	hsa-miR-501-5p	7	28	26	-20.11	hsa-miR-501-5p	20	28	-5.93
1057	ELK1	hsa-miR-532-3p	7	55	54	-26.8	hsa-miR-532-3p	31	54	53	-24.82	hsa-miR-532-3p	48	54	-8.82
1057	ELK1	hsa-miR-615-5p	13	32	31	-29.5	hsa-miR-615-5p	10	31	30	-26.61	hsa-miR-615-5p	24	31	-10.54
1057	ELK1	hsa-miR-629-3p	40	60	59	-25.8	hsa-miR-629-3p	40	60	59	-21.51	hsa-miR-629-3p	53	60	-7.19
1057	ELK1	hsa-miR-642a-5p	22	57	56	-22.1	hsa-miR-642a-5p	37	57	56	-17.13	hsa-miR-642a-5p	49	57	-3.2
1047	TNPO2	hsa-miR-1224-3p	40	53	52	-31.7	hsa-miR-1224-3p	32	52	51	-27.73	hsa-miR-1224-3p	44	52	-15.71
1047	TNPO2	hsa-miR-1260a	40	53	52	-26.4	hsa-miR-1260a	36	53	52	-21.78	hsa-miR-1260a	45	53	-12.87
1047	TNPO2	hsa-miR-1293	4	24	23	-24.9	hsa-miR-1293	3	25	23	-19.35	hsa-miR-1293	17	25	-5.43
1047	TNPO2	hsa-miR-133b	2	22	21	-27.7	hsa-miR-133b	3	23	21	-22.87	hsa-miR-133b	15	23	-7.24
1047	TNPO2	hsa-miR-136-5p	21	47	46	-23.5	hsa-miR-136-5p	24	45	44	-15.81	hsa-miR-136-5p	37	45	-3.82
1047	TNPO2	hsa-miR-140-3p	49	65	65	-13.9	hsa-miR-140-3p	45	65	64	-15.79	hsa-miR-140-3p	57	65	-1.09
1047	TNPO2	hsa-miR-150-5p	25	55	54	-24.8	hsa-miR-150-5p	32	54	53	-20.86	hsa-miR-150-5p	46	54	-5.89
1047	TNPO2	hsa-miR-188-3p	24	54	53	-25.5	hsa-miR-188-3p	34	53	52	-20.26	hsa-miR-188-3p	45	53	-4.94
1047	TNPO2	hsa-miR-197-3p	7	57	56	-27	hsa-miR-197-3p	33	54	53	-19.89	hsa-miR-197-3p	46	54	-14.6
1047	TNPO2	hsa-miR-199a-3p	37	63	62	-19.6	hsa-miR-199a-3p	42	63	62	-14	hsa-miR-199a-3p	55	63	-3.19
1047	TNPO2	hsa-miR-211-5p	10	44	43	-19.7	hsa-miR-211-5p	23	44	43	-10.38	hsa-miR-211-5p	36	44	-0.32
1047	TNPO2	hsa-miR-296-5p	38	60	59	-33.5	hsa-miR-296-5p	39	59	58	-31.1	hsa-miR-296-5p	51	59	-14.82
1047	TNPO2	hsa-miR-299-3p	10	38	37	-26.5	hsa-miR-299-3p	17	39	37	-15.27	hsa-miR-299-3p	31	39	-3.99
1047	TNPO2	hsa-miR-3187-3p	12	31	30	-26.8	hsa-miR-3187-3p	11	31	30	-22.29	hsa-miR-3187-3p	23	31	-6.94
1047	TNPO2	hsa-miR-3198	21	61	60	-19.2	hsa-miR-3198	41	62	60	-11.05	hsa-miR-3198	54	62	-4.32
1047	TNPO2	hsa-miR-324-3p	21	56	55	-22.3	hsa-miR-324-3p	37	56	55	-16.31	hsa-miR-324-3p	48	56	-7.86
1047	TNPO2	hsa-miR-324-5p	19	50	49	-28.9	hsa-miR-324-5p	24	49	48	-17.92	hsa-miR-324-5p	41	49	-10.83
1047	TNPO2	hsa-miR-346	40	58	57	-27.1	hsa-miR-346	35	58	57	-21.31	hsa-miR-346	50	58	-11.81
1047	TNPO2	hsa-miR-361-3p	39	55	54	-20.8	hsa-miR-361-3p	32	54	53	-17.75	hsa-miR-361-3p	48	54	-5.21
1047	TNPO2	hsa-miR-3679-3p	40	57	56	-28.5	hsa-miR-3679-3p	38	57	56	-23.2	hsa-miR-3679-3p	50	58	-10.67
1047	TNPO2	hsa-miR-4286	38	53	52	-26.3	hsa-miR-4286	36	53	52	-20.89	hsa-miR-4286	47	53	-10.44
1047	TNPO2	hsa-miR-519e-3p	23	60	59	-20.7	hsa-miR-519e-3p	38	59	58	-16.55	hsa-miR-519e-3p	51	59	-2.92
1047	TNPO2	hsa-miR-532-3p	24	55	54	-30.6	hsa-miR-532-3p	34	54	53	-25.39	hsa-miR-532-3p	47	54	-13.9
1047	TNPO2	hsa-miR-615-5p	1	24	23	-25.5	hsa-miR-615-5p	2	23	22	-19.72	hsa-miR-615-5p	15	23	-3.44
1047	TNPO2	hsa-miR-617	17	49	48	-27	hsa-miR-617	27	50	48	-20.35	hsa-miR-617	42	50	-8.68
1047	TNPO2	hsa-miR-663b	1	24	23	-40	hsa-miR-663b	3	23	22	-32.17	hsa-miR-663b	16	23	-17.14
1047	TNPO2	hsa-miR-671-5p	21	62	61	-25.2	hsa-miR-671-5p	40	62	61	-13.28	hsa-miR-671-5p	54	62	-7.21
1058	ELK1	hsa-miR-1247-5p	37	65	64	-25.9	hsa-miR-1247-5p	45	65	64	-22.22	hsa-miR-1247-5p	57	65	-7.68
1058	ELK1	hsa-miR-1256	11	40	39	-18.9	hsa-miR-1256	19	40	39	-10.14	hsa-miR-1256	32	40	0.23
1058	ELK1	hsa-miR-150-5p	12	55	54	-26.9	hsa-miR-150-5p	32	54	53	-22.26	hsa-miR-150-5p	46	54	-13.05
1058	ELK1	hsa-miR-1909-3p	15	44	43	-27.2	hsa-miR-1909-3p	24	45	43	-18.05	hsa-miR-1909-3p	37	45	-8.52
1058	ELK1	hsa-miR-193a-5p	2	30	29	-23	hsa-miR-193a-5p	9	30	29	-16.98	hsa-miR-193a-5p	22	30	-3.93
1058	ELK1	hsa-miR-21-3p	23	50	49	-19.5	hsa-miR-21-3p	29	49	48	-14.78	hsa-miR-21-3p	41	49	4.93
1058	ELK1	hsa-miR-23b-5p	11	30	29	-22.1	hsa-miR-23b-5p	9	30	29	-16.09	hsa-miR-23b-5p	22	30	-1.23
1058	ELK1	hsa-miR-3065-3p	27	51	50	-26.6	hsa-miR-3065-3p	27	50	49	-24.37	hsa-miR-3065-3p	42	50	-4.6
1058	ELK1	hsa-miR-340-3p	41	57	56	-20.2	hsa-miR-340-3p	35	56	55	-15.39	hsa-miR-340-3p	48	56	-0.67
1058	ELK1	hsa-miR-342-5p	12	32	31	-21.1	hsa-miR-342-5p	11	31	30	-17.55	hsa-miR-342-5p	23	31	-0.44
1058	ELK1	hsa-miR-365a-5p	17	43	42	-24.7	hsa-miR-365a-5p	20	42	41	-19.12	hsa-miR-365a-5p	34	42	-5.21
1058	ELK1	hsa-miR-3679-3p	41	59	58	-25.7	hsa-miR-3679-3p	40	61	60	-23.04	hsa-miR-3679-3p	49	57	-2.65
1058	ELK1	hsa-miR-423-5p	20	45	44	-22.4	hsa-miR-423-5p	22	44	42	-17.49	hsa-miR-423-5p	36	44	-3.41
1058	ELK1	hsa-miR-4286	36	52	51	-22.6	hsa-miR-4286	36	52	51	-18.39	hsa-miR-4286	44	52	-0.89
1058	ELK1	hsa-miR-4326	46	62	61	-27.5	hsa-miR-4326	45	62	61	-22.64	hsa-miR-4326	55	62	-10.45
1058	ELK1	hsa-miR-483-3p	43	64	63	-31.5	hsa-miR-483-3p	44	63	62	-28.64	hsa-miR-483-3p	55	63	-11.78
1058	ELK1	hsa-miR-488-3p	18	36	35	-17	hsa-miR-488-3p	15	35	34	-13.92	hsa-miR-488-3p	28	35	1.74
1058	ELK1	hsa-miR-501-5p	4	27	26	-24.4	hsa-miR-501-5p	7	28	26	-20.11	hsa-miR-501-5p	20	28	-5.93
1058	ELK1	hsa-miR-532-3p	7	55	54	-26.8	hsa-miR-532-3p	31	54	53	-24.82	hsa-miR-532-3p	48	54	-8.82
1058	ELK1	hsa-miR-615-5p	13	32	31	-29.5	hsa-miR-615-5p	10	31	30	-26.61	hsa-miR-615-5p	24	31	-10.54
1058	ELK1	hsa-miR-629-3p	40	60	59	-25.8	hsa-miR-629-3p	40	60	59	-21.51	hsa-miR-629-3p	53	60	-7.19
1058	ELK1	hsa-miR-642a-5p	22	57	56	-22.1	hsa-miR-642a-5p	37	57	56	-17.13	hsa-miR-642a-5p	49	57	-3.2
1061	GOSR1	hsa-miR-1224-3p	49	65	64	-35.3	hsa-miR-1224-3p	45	64	63	-32.53	hsa-miR-1224-3p	56	64	-12.01
1061	GOSR1	hsa-miR-1260a	50	65	64	-26.8	hsa-miR-1260a	48	65	64	-23.18	hsa-miR-1260a	57	65	-9.51
1061	GOSR1	hsa-miR-1260b	49	66	66	-25	hsa-miR-1260b	49	65	64	-20.99	hsa-miR-1260b	58	65	-6.01
1061	GOSR1	hsa-miR-1268a	44	51	50	-14.3	hsa-miR-1268a	33	50	49	-27.85	hsa-miR-1268a	42	50	6.65
1061	GOSR1	hsa-miR-1293	15	26	25	-16.4	hsa-miR-1293	4	25	24	-12.77	hsa-miR-1293	17	25	5.75
1061	GOSR1	hsa-miR-1293	27	45	44	-24.3	hsa-miR-1293	25	45	44	-21.22	hsa-miR-1293	33	41	11.39
1061	GOSR1	hsa-miR-150-5p	49	66	66	-24	hsa-miR-150-5p	46	66	65	-20.21	hsa-miR-150-5p	58	66	-4.02
1061	GOSR1	hsa-miR-184	28	51	50	-26.6	hsa-miR-184	29	50	49	-24.27	hsa-miR-184	42	50	13.75
1061	GOSR1	hsa-miR-185-3p	1	27	26	-32.3	hsa-miR-185-3p	6	27	26	-28.14	hsa-miR-185-3p	20	27	-8.83
1061	GOSR1	hsa-miR-185-3p	28	46	45	-28.2	hsa-miR-185-3p	22	43	42	-20.25	hsa-miR-185-3p	35	43	7.97
1061	GOSR1	hsa-miR-188-3p	58	66	65	-17.5	hsa-miR-188-3p	45	65	64	-18.63	hsa-miR-188-3p	57	65	-3.83
1061	GOSR1	hsa-miR-197-3p	49	66	65	-25.8	hsa-miR-197-3p	42	63	62	-19.82	hsa-miR-197-3p	58	66	-7.82
1061	GOSR1	hsa-miR-26b-3p	1	23	22	-22.9	hsa-miR-26b-3p	2	23	22	-20.85	hsa-miR-26b-3p	15	23	-4.62
1061	GOSR1	hsa-miR-3176	7	39	38	-25.6	hsa-miR-3176	21	39	38	-21.19	hsa-miR-3176	31	39	6.63
1061	GOSR1	hsa-miR-3196	32	47	46	-35.7	hsa-miR-3196	29	46	45	-31.46	hsa-miR-3196	38	46	5.71
1061	GOSR1	hsa-miR-345-5p	3	24	23	-22.8	hsa-miR-345-5p	4	23	22	-20.5	hsa-miR-345-5p	15	23	-1.52
1061	GOSR1	hsa-miR-361-3p	59	66	66	-17.8	hsa-miR-361-3p	44	66	65	-19.42	hsa-miR-361-3p	60	66	-6.4
1061	GOSR1	hsa-miR-3687	27	53	52	-32.2	hsa-miR-3687	28	52	51	-30.88	hsa-miR-3687	44	52	7.53
1061	GOSR1	hsa-miR-3929	7	25	24	-22.5	hsa-miR-3929	4	26	24	-19.23	hsa-miR-3929	18	26	0.28
1061	GOSR1	hsa-miR-4286	45	65	64	-26.4	hsa-miR-4286	49	65	64	-19.83	hsa-miR-4286	59	65	-8.81
1061	GOSR1	hsa-miR-485-5p	26	41	40	-27.7	hsa-miR-485-5p	22	43	42	-22.88	hsa-miR-485-5p	35	43	10.5
1061	GOSR1	hsa-miR-532-3p	33	66	66	-31.4	hsa-miR-532-3p	45	66	65	-26.38	hsa-miR-532-3p	59	66	-12.48
1061	GOSR1	hsa-miR-5787	21	50	49	-37.3	hsa-miR-5787	30	50	49	-27.63	hsa-miR-5787	42	50	4.55
1061	GOSR1	hsa-miR-608	15	46	45	-35.1	hsa-miR-608	20	46	45	-26.62	hsa-miR-608	39	46	2.2
1061	GOSR1	hsa-miR-612	2	36	35	-39	hsa-miR-612	12	35	34	-33.54	hsa-miR-612	27	35	-5.18
1061	GOSR1	hsa-miR-617	37	61	60	-27.3	hsa-miR-617	41	62	60	-20.67	hsa-miR-617	54	62	-6.19
1061	GOSR1	hsa-miR-642a-5p	36	58	57	-21.2	hsa-miR-642a-5p	37	58	57	-15.7	hsa-miR-642a-5p	50	58	3.69
1061	GOSR1	hsa-miR-663a	8	49	48	-35.4	hsa-miR-663a	26	49	48	-31.12	hsa-miR-663a	41	49	5.44
1061	GOSR1	hsa-miR-744-5p	21	48	47	-28.1	hsa-miR-744-5p	30	48	47	-19.2	hsa-miR-744-5p	41	48	15.68
1061	GOSR1	hsa-miR-92b-5p	27	50	49	-31	hsa-miR-92b-5p	31	51	49	-23.73	hsa-miR-92b-5p	43	51	6.21
1062	GOSR1	hsa-miR-1224-3p	49	65	64	-35.3	hsa-miR-1224-3p	45	64	63	-32.53	hsa-miR-1224-3p	56	64	-12.01
1062	GOSR1	hsa-miR-1260a	50	65	64	-26.8	hsa-miR-1260a	48	65	64	-23.18	hsa-miR-1260a	57	65	-9.51
1062	GOSR1	hsa-miR-1260b	49	66	66	-25	hsa-miR-1260b	49	65	64	-20.99	hsa-miR-1260b	58	65	-6.01
1062	GOSR1	hsa-miR-1268a	44	51	50	-14.3	hsa-miR-1268a	33	50	49	-27.85	hsa-miR-1268a	42	50	6.65
1062	GOSR1	hsa-miR-1293	15	26	25	-16.4	hsa-miR-1293	4	25	24	-12.77	hsa-miR-1293	17	25	5.75
1062	GOSR1	hsa-miR-1293	27	45	44	-24.3	hsa-miR-1293	25	45	44	-21.22	hsa-miR-1293	33	41	11.39
1062	GOSR1	hsa-miR-150-5p	49	66	66	-24	hsa-miR-150-5p	46	66	65	-20.21	hsa-miR-150-5p	58	66	-4.02
1062	GOSR1	hsa-miR-184	28	51	50	-26.6	hsa-miR-184	29	50	49	-24.27	hsa-miR-184	42	50	13.75
1062	GOSR1	hsa-miR-185-3p	1	27	26	-32.3	hsa-miR-185-3p	6	27	26	-28.14	hsa-miR-185-3p	20	27	-8.83
1062	GOSR1	hsa-miR-185-3p	28	46	45	-28.2	hsa-miR-185-3p	22	43	42	-20.25	hsa-miR-185-3p	35	43	7.97
1062	GOSR1	hsa-miR-188-3p	58	66	65	-17.5	hsa-miR-188-3p	45	65	64	-18.63	hsa-miR-188-3p	57	65	-3.83
1062	GOSR1	hsa-miR-197-3p	49	66	65	-25.8	hsa-miR-197-3p	42	63	62	-19.82	hsa-miR-197-3p	58	66	-7.82
1062	GOSR1	hsa-miR-26b-3p	1	23	22	-22.9	hsa-miR-26b-3p	2	23	22	-20.85	hsa-miR-26b-3p	15	23	-4.62
1062	GOSR1	hsa-miR-3176	7	39	38	-25.6	hsa-miR-3176	21	39	38	-21.19	hsa-miR-3176	31	39	6.63
1062	GOSR1	hsa-miR-3196	32	47	46	-35.7	hsa-miR-3196	29	46	45	-31.46	hsa-miR-3196	38	46	5.71
1062	GOSR1	hsa-miR-345-5p	3	24	23	-22.8	hsa-miR-345-5p	4	23	22	-20.5	hsa-miR-345-5p	15	23	-1.52
1062	GOSR1	hsa-miR-361-3p	59	66	66	-17.8	hsa-miR-361-3p	44	66	65	-19.42	hsa-miR-361-3p	60	66	-6.4
1062	GOSR1	hsa-miR-3687	27	53	52	-32.2	hsa-miR-3687	28	52	51	-30.88	hsa-miR-3687	44	52	7.53
1062	GOSR1	hsa-miR-3929	7	25	24	-22.5	hsa-miR-3929	4	26	24	-19.23	hsa-miR-3929	18	26	0.28
1062	GOSR1	hsa-miR-4286	45	65	64	-26.4	hsa-miR-4286	49	65	64	-19.83	hsa-miR-4286	59	65	-8.81
1062	GOSR1	hsa-miR-485-5p	26	41	40	-27.7	hsa-miR-485-5p	22	43	42	-22.88	hsa-miR-485-5p	35	43	10.5
1062	GOSR1	hsa-miR-532-3p	33	66	66	-31.4	hsa-miR-532-3p	45	66	65	-26.38	hsa-miR-532-3p	59	66	-12.48
1062	GOSR1	hsa-miR-5787	21	50	49	-37.3	hsa-miR-5787	30	50	49	-27.63	hsa-miR-5787	42	50	4.55
1062	GOSR1	hsa-miR-608	15	46	45	-35.1	hsa-miR-608	20	46	45	-26.62	hsa-miR-608	39	46	2.2
1062	GOSR1	hsa-miR-612	2	36	35	-39	hsa-miR-612	12	35	34	-33.54	hsa-miR-612	27	35	-5.18
1062	GOSR1	hsa-miR-617	37	61	60	-27.3	hsa-miR-617	41	62	60	-20.67	hsa-miR-617	54	62	-6.19
1062	GOSR1	hsa-miR-642a-5p	36	58	57	-21.2	hsa-miR-642a-5p	37	58	57	-15.7	hsa-miR-642a-5p	50	58	3.69
1062	GOSR1	hsa-miR-663a	8	49	48	-35.4	hsa-miR-663a	26	49	48	-31.12	hsa-miR-663a	41	49	5.44
1062	GOSR1	hsa-miR-744-5p	21	48	47	-28.1	hsa-miR-744-5p	30	48	47	-19.2	hsa-miR-744-5p	41	48	15.68
1062	GOSR1	hsa-miR-92b-5p	27	50	49	-31	hsa-miR-92b-5p	31	51	49	-23.73	hsa-miR-92b-5p	43	51	6.21
106	ABAT	hsa-miR-1236-3p	9	32	31	-37.3	hsa-miR-1236-3p	13	33	32	-29.43	hsa-miR-1236-3p	25	33	-23.04
106	ABAT	hsa-miR-1249	14	34	33	-41.2	hsa-miR-1249	14	35	33	-37.45	hsa-miR-1249	27	35	-32.83
106	ABAT	hsa-miR-129-1-3p	19	35	34	-25.6	hsa-miR-129-1-3p	14	35	34	-19.9	hsa-miR-129-1-3p	28	35	-16.43
106	ABAT	hsa-miR-129-2-3p	1	35	34	-25.9	hsa-miR-129-2-3p	14	35	34	-19.9	hsa-miR-129-2-3p	28	35	-17.32
106	ABAT	hsa-miR-339-5p	21	33	32	-21.8	hsa-miR-339-5p	11	33	32	-25.92	hsa-miR-339-5p	25	33	-16.7
106	ABAT	hsa-miR-3679-3p	9	31	30	-26.6	hsa-miR-3679-3p	9	30	29	-25.57	hsa-miR-3679-3p	22	30	-12.72
106	ABAT	hsa-miR-4286	18	28	27	-17.3	hsa-miR-4286	10	26	25	-18.04	hsa-miR-4286	16	24	-12.92
106	ABAT	hsa-miR-483-3p	10	28	27	-34.6	hsa-miR-483-3p	6	26	25	-30.07	hsa-miR-483-3p	18	26	-24.42
106	ABAT	hsa-miR-516a-3p	21	31	30	-17.4	hsa-miR-516a-3p	15	32	30	-13.28	hsa-miR-516a-3p	24	32	-9.16
106	ABAT	hsa-miR-642a-5p	8	29	28	-25.6	hsa-miR-642a-5p	8	29	28	-21.54	hsa-miR-642a-5p	21	29	-16.36
1063	GOSR1	hsa-miR-1224-3p	49	65	64	-35.3	hsa-miR-1224-3p	45	64	63	-32.53	hsa-miR-1224-3p	56	64	-12.01
1063	GOSR1	hsa-miR-1260a	50	65	64	-26.8	hsa-miR-1260a	48	65	64	-23.18	hsa-miR-1260a	57	65	-9.51
1063	GOSR1	hsa-miR-1260b	49	66	66	-25	hsa-miR-1260b	49	65	64	-20.99	hsa-miR-1260b	58	65	-6.01
1063	GOSR1	hsa-miR-1268a	44	51	50	-14.3	hsa-miR-1268a	33	50	49	-27.85	hsa-miR-1268a	42	50	6.65
1063	GOSR1	hsa-miR-1293	15	26	25	-16.4	hsa-miR-1293	4	25	24	-12.77	hsa-miR-1293	17	25	5.75
1063	GOSR1	hsa-miR-1293	27	45	44	-24.3	hsa-miR-1293	25	45	44	-21.22	hsa-miR-1293	33	41	11.39
1063	GOSR1	hsa-miR-150-5p	49	66	66	-24	hsa-miR-150-5p	46	66	65	-20.21	hsa-miR-150-5p	58	66	-4.02
1063	GOSR1	hsa-miR-184	28	51	50	-26.6	hsa-miR-184	29	50	49	-24.27	hsa-miR-184	42	50	13.75
1063	GOSR1	hsa-miR-185-3p	1	27	26	-32.3	hsa-miR-185-3p	6	27	26	-28.14	hsa-miR-185-3p	20	27	-8.83
1063	GOSR1	hsa-miR-185-3p	28	46	45	-28.2	hsa-miR-185-3p	22	43	42	-20.25	hsa-miR-185-3p	35	43	7.97
1063	GOSR1	hsa-miR-188-3p	58	66	65	-17.5	hsa-miR-188-3p	45	65	64	-18.63	hsa-miR-188-3p	57	65	-3.83
1063	GOSR1	hsa-miR-197-3p	49	66	65	-25.8	hsa-miR-197-3p	42	63	62	-19.82	hsa-miR-197-3p	58	66	-7.82
1063	GOSR1	hsa-miR-26b-3p	1	23	22	-22.9	hsa-miR-26b-3p	2	23	22	-20.85	hsa-miR-26b-3p	15	23	-4.62
1063	GOSR1	hsa-miR-3176	7	39	38	-25.6	hsa-miR-3176	21	39	38	-21.19	hsa-miR-3176	31	39	6.63
1063	GOSR1	hsa-miR-3196	32	47	46	-35.7	hsa-miR-3196	29	46	45	-31.46	hsa-miR-3196	38	46	5.71
1063	GOSR1	hsa-miR-345-5p	3	24	23	-22.8	hsa-miR-345-5p	4	23	22	-20.5	hsa-miR-345-5p	15	23	-1.52
1063	GOSR1	hsa-miR-361-3p	59	66	66	-17.8	hsa-miR-361-3p	44	66	65	-19.42	hsa-miR-361-3p	60	66	-6.4
1063	GOSR1	hsa-miR-3687	27	53	52	-32.2	hsa-miR-3687	28	52	51	-30.88	hsa-miR-3687	44	52	7.53
1063	GOSR1	hsa-miR-3929	7	25	24	-22.5	hsa-miR-3929	4	26	24	-19.23	hsa-miR-3929	18	26	0.28
1063	GOSR1	hsa-miR-4286	45	65	64	-26.4	hsa-miR-4286	49	65	64	-19.83	hsa-miR-4286	59	65	-8.81
1063	GOSR1	hsa-miR-485-5p	26	41	40	-27.7	hsa-miR-485-5p	22	43	42	-22.88	hsa-miR-485-5p	35	43	10.5
1063	GOSR1	hsa-miR-532-3p	33	66	66	-31.4	hsa-miR-532-3p	45	66	65	-26.38	hsa-miR-532-3p	59	66	-12.48
1063	GOSR1	hsa-miR-5787	21	50	49	-37.3	hsa-miR-5787	30	50	49	-27.63	hsa-miR-5787	42	50	4.55
1063	GOSR1	hsa-miR-608	15	46	45	-35.1	hsa-miR-608	20	46	45	-26.62	hsa-miR-608	39	46	2.2
1063	GOSR1	hsa-miR-612	2	36	35	-39	hsa-miR-612	12	35	34	-33.54	hsa-miR-612	27	35	-5.18
1063	GOSR1	hsa-miR-617	37	61	60	-27.3	hsa-miR-617	41	62	60	-20.67	hsa-miR-617	54	62	-6.19
1063	GOSR1	hsa-miR-642a-5p	36	58	57	-21.2	hsa-miR-642a-5p	37	58	57	-15.7	hsa-miR-642a-5p	50	58	3.69
1063	GOSR1	hsa-miR-663a	8	49	48	-35.4	hsa-miR-663a	26	49	48	-31.12	hsa-miR-663a	41	49	5.44
1063	GOSR1	hsa-miR-744-5p	21	48	47	-28.1	hsa-miR-744-5p	30	48	47	-19.2	hsa-miR-744-5p	41	48	15.68
1063	GOSR1	hsa-miR-92b-5p	27	50	49	-31	hsa-miR-92b-5p	31	51	49	-23.73	hsa-miR-92b-5p	43	51	6.21
1064	ATXN2L	hsa-miR-1224-3p	25	58	57	-32.4	hsa-miR-1224-3p	37	57	56	-26.55	hsa-miR-1224-3p	49	57	-8.78
1064	ATXN2L	hsa-miR-1225-3p	48	63	62	-30.7	hsa-miR-1225-3p	46	63	62	-26.95	hsa-miR-1225-3p	56	63	-11.11
1064	ATXN2L	hsa-miR-1260a	39	58	57	-32.2	hsa-miR-1260a	41	58	57	-25.13	hsa-miR-1260a	51	58	-12.59
1064	ATXN2L	hsa-miR-1260b	39	58	57	-28.2	hsa-miR-1260b	40	58	57	-22.6	hsa-miR-1260b	51	58	-8.59
1064	ATXN2L	hsa-miR-149-5p	10	41	40	-32.4	hsa-miR-149-5p	20	40	39	-23.89	hsa-miR-149-5p	33	40	-12.44
1064	ATXN2L	hsa-miR-150-5p	34	60	59	-31.4	hsa-miR-150-5p	36	59	58	-26.92	hsa-miR-150-5p	52	60	-12.66
1064	ATXN2L	hsa-miR-18a-3p	10	34	33	-34.5	hsa-miR-18a-3p	9	34	33	-28.72	hsa-miR-18a-3p	27	34	-16.01
1064	ATXN2L	hsa-miR-1913	9	35	34	-29.7	hsa-miR-1913	13	34	33	-20.91	hsa-miR-1913	26	34	-10.51
1064	ATXN2L	hsa-miR-193b-3p	11	40	39	-28.9	hsa-miR-193b-3p	20	41	39	-21.7	hsa-miR-193b-3p	33	41	-10.5
1064	ATXN2L	hsa-miR-197-3p	38	57	56	-24.5	hsa-miR-197-3p	36	59	58	-22.02	hsa-miR-197-3p	51	59	-7.21
1064	ATXN2L	hsa-miR-211-5p	10	31	30	-25.3	hsa-miR-211-5p	9	32	30	-23.01	hsa-miR-211-5p	24	32	-10.22
1064	ATXN2L	hsa-miR-221-5p	20	41	40	-20.4	hsa-miR-221-5p	20	41	40	-14.29	hsa-miR-221-5p	35	41	-1.88
1064	ATXN2L	hsa-miR-24-1-5p	9	33	32	-20.5	hsa-miR-24-1-5p	11	32	31	-18.64	hsa-miR-24-1-5p	24	32	-2.82
1064	ATXN2L	hsa-miR-24-2-5p	16	33	32	-18.7	hsa-miR-24-2-5p	11	32	31	-18.49	hsa-miR-24-2-5p	24	32	-1.72
1064	ATXN2L	hsa-miR-296-5p	4	22	21	-28.5	hsa-miR-296-5p	3	22	21	-21.74	hsa-miR-296-5p	15	23	-7.16
1064	ATXN2L	hsa-miR-296-5p	45	65	64	-33.6	hsa-miR-296-5p	43	63	62	-29.53	hsa-miR-296-5p	56	64	-12.52
1064	ATXN2L	hsa-miR-3176	9	40	39	-25.2	hsa-miR-3176	22	40	39	-15.54	hsa-miR-3176	34	40	-5.34
1064	ATXN2L	hsa-miR-3181	9	22	21	-21.3	hsa-miR-3181	6	24	23	-14.95	hsa-miR-3181	16	24	-5.15
1064	ATXN2L	hsa-miR-3187-3p	14	40	39	-26	hsa-miR-3187-3p	20	39	38	-15.65	hsa-miR-3187-3p	31	39	-4.07
1064	ATXN2L	hsa-miR-330-5p	17	42	41	-30.3	hsa-miR-330-5p	22	42	41	-24.03	hsa-miR-330-5p	34	42	-12.26
1064	ATXN2L	hsa-miR-331-3p	31	54	53	-28.9	hsa-miR-331-3p	33	53	52	-20.63	hsa-miR-331-3p	47	53	-11.73
1064	ATXN2L	hsa-miR-339-5p	15	36	35	-31.6	hsa-miR-339-5p	14	36	35	-28.73	hsa-miR-339-5p	28	36	-14.31
1064	ATXN2L	hsa-miR-361-3p	36	60	59	-27.5	hsa-miR-361-3p	37	59	58	-24.09	hsa-miR-361-3p	53	59	-9.2
1064	ATXN2L	hsa-miR-365a-3p	47	61	60	-22.8	hsa-miR-365a-3p	41	62	61	-16.48	hsa-miR-365a-3p	54	62	0.67
1064	ATXN2L	hsa-miR-378a-3p	18	47	46	-22	hsa-miR-378a-3p	26	47	46	-17.9	hsa-miR-378a-3p	41	47	-3.19
1064	ATXN2L	hsa-miR-378c	20	47	46	-23.6	hsa-miR-378c	22	47	46	-18.67	hsa-miR-378c	41	47	-4.79
1064	ATXN2L	hsa-miR-3909	10	33	32	-28.8	hsa-miR-3909	8	32	31	-22.88	hsa-miR-3909	25	32	-11.62
1064	ATXN2L	hsa-miR-3943	34	62	61	-31.8	hsa-miR-3943	41	62	61	-22.91	hsa-miR-3943	53	61	-12.6
1064	ATXN2L	hsa-miR-422a	17	47	46	-24.7	hsa-miR-422a	26	47	46	-19.66	hsa-miR-422a	41	47	-6.15
1064	ATXN2L	hsa-miR-4286	39	58	57	-30.8	hsa-miR-4286	42	58	57	-25.05	hsa-miR-4286	50	58	-11.09
1064	ATXN2L	hsa-miR-4323	48	62	61	-24.1	hsa-miR-4323	45	62	61	-17.87	hsa-miR-4323	54	62	-4.82
1064	ATXN2L	hsa-miR-483-3p	26	56	55	-27.6	hsa-miR-483-3p	34	55	54	-19.78	hsa-miR-483-3p	48	55	-11.25
1064	ATXN2L	hsa-miR-532-3p	29	60	59	-32.9	hsa-miR-532-3p	38	59	58	-26.53	hsa-miR-532-3p	52	59	-13.4
1064	ATXN2L	hsa-miR-631	25	41	40	-31.5	hsa-miR-631	23	44	43	-27.6	hsa-miR-631	35	43	-13.95
1064	ATXN2L	hsa-miR-671-5p	41	65	64	-32.6	hsa-miR-671-5p	41	64	63	-27.11	hsa-miR-671-5p	56	64	-10.92
1064	ATXN2L	hsa-miR-760	18	38	37	-32.8	hsa-miR-760	18	38	37	-29.12	hsa-miR-760	31	38	-14.44
1064	ATXN2L	hsa-miR-766-3p	32	61	60	-25.8	hsa-miR-766-3p	37	58	57	-17.44	hsa-miR-766-3p	50	58	-5.29
1064	ATXN2L	hsa-miR-892b	17	40	39	-27	hsa-miR-892b	18	41	39	-22.01	hsa-miR-892b	33	41	-8.98
1064	ATXN2L	hsa-miR-93-3p	27	50	49	-27.9	hsa-miR-93-3p	27	50	49	-20.68	hsa-miR-93-3p	44	50	-11.8
1064	ATXN2L	hsa-miR-96-5p	16	41	40	-18.3	hsa-miR-96-5p	20	40	39	-14.84	hsa-miR-96-5p	32	40	2.05
1065	ATXN2L	hsa-miR-1224-3p	25	58	57	-32.4	hsa-miR-1224-3p	37	57	56	-26.55	hsa-miR-1224-3p	49	57	-8.78
1065	ATXN2L	hsa-miR-1225-3p	48	63	62	-30.7	hsa-miR-1225-3p	46	63	62	-26.95	hsa-miR-1225-3p	56	63	-11.11
1065	ATXN2L	hsa-miR-1260a	39	58	57	-32.2	hsa-miR-1260a	41	58	57	-25.13	hsa-miR-1260a	51	58	-12.59
1065	ATXN2L	hsa-miR-1260b	39	58	57	-28.2	hsa-miR-1260b	40	58	57	-22.6	hsa-miR-1260b	51	58	-8.59
1065	ATXN2L	hsa-miR-149-5p	10	41	40	-32.4	hsa-miR-149-5p	20	40	39	-23.89	hsa-miR-149-5p	33	40	-12.44
1065	ATXN2L	hsa-miR-150-5p	34	60	59	-31.4	hsa-miR-150-5p	36	59	58	-26.92	hsa-miR-150-5p	52	60	-12.66
1065	ATXN2L	hsa-miR-18a-3p	10	34	33	-34.5	hsa-miR-18a-3p	9	34	33	-28.72	hsa-miR-18a-3p	27	34	-16.01
1065	ATXN2L	hsa-miR-1913	9	35	34	-29.7	hsa-miR-1913	13	34	33	-20.91	hsa-miR-1913	26	34	-10.51
1065	ATXN2L	hsa-miR-193b-3p	11	40	39	-28.9	hsa-miR-193b-3p	20	41	39	-21.7	hsa-miR-193b-3p	33	41	-10.5
1065	ATXN2L	hsa-miR-197-3p	38	57	56	-24.5	hsa-miR-197-3p	36	59	58	-22.02	hsa-miR-197-3p	51	59	-7.21
1065	ATXN2L	hsa-miR-211-5p	10	31	30	-25.3	hsa-miR-211-5p	9	32	30	-23.01	hsa-miR-211-5p	24	32	-10.22
1065	ATXN2L	hsa-miR-221-5p	20	41	40	-20.4	hsa-miR-221-5p	20	41	40	-14.29	hsa-miR-221-5p	35	41	-1.88
1065	ATXN2L	hsa-miR-24-1-5p	9	33	32	-20.5	hsa-miR-24-1-5p	11	32	31	-18.64	hsa-miR-24-1-5p	24	32	-2.82
1065	ATXN2L	hsa-miR-24-2-5p	16	33	32	-18.7	hsa-miR-24-2-5p	11	32	31	-18.49	hsa-miR-24-2-5p	24	32	-1.72
1065	ATXN2L	hsa-miR-296-5p	4	22	21	-28.5	hsa-miR-296-5p	3	22	21	-21.74	hsa-miR-296-5p	15	23	-7.16
1065	ATXN2L	hsa-miR-296-5p	45	65	64	-33.6	hsa-miR-296-5p	43	63	62	-29.53	hsa-miR-296-5p	56	64	-12.52
1065	ATXN2L	hsa-miR-3176	9	40	39	-25.2	hsa-miR-3176	22	40	39	-15.54	hsa-miR-3176	34	40	-5.34
1065	ATXN2L	hsa-miR-3181	9	22	21	-21.3	hsa-miR-3181	6	24	23	-14.95	hsa-miR-3181	16	24	-5.15
1065	ATXN2L	hsa-miR-3187-3p	14	40	39	-26	hsa-miR-3187-3p	20	39	38	-15.65	hsa-miR-3187-3p	31	39	-4.07
1065	ATXN2L	hsa-miR-330-5p	17	42	41	-30.3	hsa-miR-330-5p	22	42	41	-24.03	hsa-miR-330-5p	34	42	-12.26
1065	ATXN2L	hsa-miR-331-3p	31	54	53	-28.9	hsa-miR-331-3p	33	53	52	-20.63	hsa-miR-331-3p	47	53	-11.73
1065	ATXN2L	hsa-miR-339-5p	15	36	35	-31.6	hsa-miR-339-5p	14	36	35	-28.73	hsa-miR-339-5p	28	36	-14.31
1065	ATXN2L	hsa-miR-361-3p	36	60	59	-27.5	hsa-miR-361-3p	37	59	58	-24.09	hsa-miR-361-3p	53	59	-9.2
1065	ATXN2L	hsa-miR-365a-3p	47	61	60	-22.8	hsa-miR-365a-3p	41	62	61	-16.48	hsa-miR-365a-3p	54	62	0.67
1065	ATXN2L	hsa-miR-378a-3p	18	47	46	-22	hsa-miR-378a-3p	26	47	46	-17.9	hsa-miR-378a-3p	41	47	-3.19
1065	ATXN2L	hsa-miR-378c	20	47	46	-23.6	hsa-miR-378c	22	47	46	-18.67	hsa-miR-378c	41	47	-4.79
1065	ATXN2L	hsa-miR-3909	10	33	32	-28.8	hsa-miR-3909	8	32	31	-22.88	hsa-miR-3909	25	32	-11.62
1065	ATXN2L	hsa-miR-3943	34	62	61	-31.8	hsa-miR-3943	41	62	61	-22.91	hsa-miR-3943	53	61	-12.6
1065	ATXN2L	hsa-miR-422a	17	47	46	-24.7	hsa-miR-422a	26	47	46	-19.66	hsa-miR-422a	41	47	-6.15
1065	ATXN2L	hsa-miR-4286	39	58	57	-30.8	hsa-miR-4286	42	58	57	-25.05	hsa-miR-4286	50	58	-11.09
1065	ATXN2L	hsa-miR-4323	48	62	61	-24.1	hsa-miR-4323	45	62	61	-17.87	hsa-miR-4323	54	62	-4.82
1065	ATXN2L	hsa-miR-483-3p	26	56	55	-27.6	hsa-miR-483-3p	34	55	54	-19.78	hsa-miR-483-3p	48	55	-11.25
1065	ATXN2L	hsa-miR-532-3p	29	60	59	-32.9	hsa-miR-532-3p	38	59	58	-26.53	hsa-miR-532-3p	52	59	-13.4
1065	ATXN2L	hsa-miR-631	25	41	40	-31.5	hsa-miR-631	23	44	43	-27.6	hsa-miR-631	35	43	-13.95
1065	ATXN2L	hsa-miR-671-5p	41	65	64	-32.6	hsa-miR-671-5p	41	64	63	-27.11	hsa-miR-671-5p	56	64	-10.92
1065	ATXN2L	hsa-miR-760	18	38	37	-32.8	hsa-miR-760	18	38	37	-29.12	hsa-miR-760	31	38	-14.44
1065	ATXN2L	hsa-miR-766-3p	32	61	60	-25.8	hsa-miR-766-3p	37	58	57	-17.44	hsa-miR-766-3p	50	58	-5.29
1065	ATXN2L	hsa-miR-892b	17	40	39	-27	hsa-miR-892b	18	41	39	-22.01	hsa-miR-892b	33	41	-8.98
1065	ATXN2L	hsa-miR-93-3p	27	50	49	-27.9	hsa-miR-93-3p	27	50	49	-20.68	hsa-miR-93-3p	44	50	-11.8
1065	ATXN2L	hsa-miR-96-5p	16	41	40	-18.3	hsa-miR-96-5p	20	40	39	-14.84	hsa-miR-96-5p	32	40	2.05
1066	ATXN2L	hsa-miR-1224-3p	25	58	57	-32.4	hsa-miR-1224-3p	37	57	56	-26.55	hsa-miR-1224-3p	49	57	-8.78
1066	ATXN2L	hsa-miR-1225-3p	48	63	62	-30.7	hsa-miR-1225-3p	46	63	62	-26.95	hsa-miR-1225-3p	56	63	-11.11
1066	ATXN2L	hsa-miR-1260a	39	58	57	-32.2	hsa-miR-1260a	41	58	57	-25.13	hsa-miR-1260a	51	58	-12.59
1066	ATXN2L	hsa-miR-1260b	39	58	57	-28.2	hsa-miR-1260b	40	58	57	-22.6	hsa-miR-1260b	51	58	-8.59
1066	ATXN2L	hsa-miR-149-5p	10	41	40	-32.4	hsa-miR-149-5p	20	40	39	-23.89	hsa-miR-149-5p	33	40	-12.44
1066	ATXN2L	hsa-miR-150-5p	34	60	59	-31.4	hsa-miR-150-5p	36	59	58	-26.92	hsa-miR-150-5p	52	60	-12.66
1066	ATXN2L	hsa-miR-18a-3p	10	34	33	-34.5	hsa-miR-18a-3p	9	34	33	-28.72	hsa-miR-18a-3p	27	34	-16.01
1066	ATXN2L	hsa-miR-1913	9	35	34	-29.7	hsa-miR-1913	13	34	33	-20.91	hsa-miR-1913	26	34	-10.51
1066	ATXN2L	hsa-miR-193b-3p	11	40	39	-28.9	hsa-miR-193b-3p	20	41	39	-21.7	hsa-miR-193b-3p	33	41	-10.5
1066	ATXN2L	hsa-miR-197-3p	38	57	56	-24.5	hsa-miR-197-3p	36	59	58	-22.02	hsa-miR-197-3p	51	59	-7.21
1066	ATXN2L	hsa-miR-211-5p	10	31	30	-25.3	hsa-miR-211-5p	9	32	30	-23.01	hsa-miR-211-5p	24	32	-10.22
1066	ATXN2L	hsa-miR-221-5p	20	41	40	-20.4	hsa-miR-221-5p	20	41	40	-14.29	hsa-miR-221-5p	35	41	-1.88
1066	ATXN2L	hsa-miR-24-1-5p	9	33	32	-20.5	hsa-miR-24-1-5p	11	32	31	-18.64	hsa-miR-24-1-5p	24	32	-2.82
1066	ATXN2L	hsa-miR-24-2-5p	16	33	32	-18.7	hsa-miR-24-2-5p	11	32	31	-18.49	hsa-miR-24-2-5p	24	32	-1.72
1066	ATXN2L	hsa-miR-296-5p	4	22	21	-28.5	hsa-miR-296-5p	3	22	21	-21.74	hsa-miR-296-5p	15	23	-7.16
1066	ATXN2L	hsa-miR-296-5p	45	65	64	-33.6	hsa-miR-296-5p	43	63	62	-29.53	hsa-miR-296-5p	56	64	-12.52
1066	ATXN2L	hsa-miR-3176	9	40	39	-25.2	hsa-miR-3176	22	40	39	-15.54	hsa-miR-3176	34	40	-5.34
1066	ATXN2L	hsa-miR-3181	9	22	21	-21.3	hsa-miR-3181	6	24	23	-14.95	hsa-miR-3181	16	24	-5.15
1066	ATXN2L	hsa-miR-3187-3p	14	40	39	-26	hsa-miR-3187-3p	20	39	38	-15.65	hsa-miR-3187-3p	31	39	-4.07
1066	ATXN2L	hsa-miR-330-5p	17	42	41	-30.3	hsa-miR-330-5p	22	42	41	-24.03	hsa-miR-330-5p	34	42	-12.26
1066	ATXN2L	hsa-miR-331-3p	31	54	53	-28.9	hsa-miR-331-3p	33	53	52	-20.63	hsa-miR-331-3p	47	53	-11.73
1066	ATXN2L	hsa-miR-339-5p	15	36	35	-31.6	hsa-miR-339-5p	14	36	35	-28.73	hsa-miR-339-5p	28	36	-14.31
1066	ATXN2L	hsa-miR-361-3p	36	60	59	-27.5	hsa-miR-361-3p	37	59	58	-24.09	hsa-miR-361-3p	53	59	-9.2
1066	ATXN2L	hsa-miR-365a-3p	47	61	60	-22.8	hsa-miR-365a-3p	41	62	61	-16.48	hsa-miR-365a-3p	54	62	0.67
1066	ATXN2L	hsa-miR-378a-3p	18	47	46	-22	hsa-miR-378a-3p	26	47	46	-17.9	hsa-miR-378a-3p	41	47	-3.19
1066	ATXN2L	hsa-miR-378c	20	47	46	-23.6	hsa-miR-378c	22	47	46	-18.67	hsa-miR-378c	41	47	-4.79
1066	ATXN2L	hsa-miR-3909	10	33	32	-28.8	hsa-miR-3909	8	32	31	-22.88	hsa-miR-3909	25	32	-11.62
1066	ATXN2L	hsa-miR-3943	34	62	61	-31.8	hsa-miR-3943	41	62	61	-22.91	hsa-miR-3943	53	61	-12.6
1066	ATXN2L	hsa-miR-422a	17	47	46	-24.7	hsa-miR-422a	26	47	46	-19.66	hsa-miR-422a	41	47	-6.15
1066	ATXN2L	hsa-miR-4286	39	58	57	-30.8	hsa-miR-4286	42	58	57	-25.05	hsa-miR-4286	50	58	-11.09
1066	ATXN2L	hsa-miR-4323	48	62	61	-24.1	hsa-miR-4323	45	62	61	-17.87	hsa-miR-4323	54	62	-4.82
1066	ATXN2L	hsa-miR-483-3p	26	56	55	-27.6	hsa-miR-483-3p	34	55	54	-19.78	hsa-miR-483-3p	48	55	-11.25
1066	ATXN2L	hsa-miR-532-3p	29	60	59	-32.9	hsa-miR-532-3p	38	59	58	-26.53	hsa-miR-532-3p	52	59	-13.4
1066	ATXN2L	hsa-miR-631	25	41	40	-31.5	hsa-miR-631	23	44	43	-27.6	hsa-miR-631	35	43	-13.95
1066	ATXN2L	hsa-miR-671-5p	41	65	64	-32.6	hsa-miR-671-5p	41	64	63	-27.11	hsa-miR-671-5p	56	64	-10.92
1066	ATXN2L	hsa-miR-760	18	38	37	-32.8	hsa-miR-760	18	38	37	-29.12	hsa-miR-760	31	38	-14.44
1066	ATXN2L	hsa-miR-766-3p	32	61	60	-25.8	hsa-miR-766-3p	37	58	57	-17.44	hsa-miR-766-3p	50	58	-5.29
1066	ATXN2L	hsa-miR-892b	17	40	39	-27	hsa-miR-892b	18	41	39	-22.01	hsa-miR-892b	33	41	-8.98
1066	ATXN2L	hsa-miR-93-3p	27	50	49	-27.9	hsa-miR-93-3p	27	50	49	-20.68	hsa-miR-93-3p	44	50	-11.8
1066	ATXN2L	hsa-miR-96-5p	16	41	40	-18.3	hsa-miR-96-5p	20	40	39	-14.84	hsa-miR-96-5p	32	40	2.05
107	ABAT	hsa-miR-1236-3p	9	32	31	-37.3	hsa-miR-1236-3p	13	33	32	-29.43	hsa-miR-1236-3p	25	33	-23.04
107	ABAT	hsa-miR-1249	14	34	33	-41.2	hsa-miR-1249	14	35	33	-37.45	hsa-miR-1249	27	35	-32.83
107	ABAT	hsa-miR-129-1-3p	19	35	34	-25.6	hsa-miR-129-1-3p	14	35	34	-19.9	hsa-miR-129-1-3p	28	35	-16.43
107	ABAT	hsa-miR-129-2-3p	1	35	34	-25.9	hsa-miR-129-2-3p	14	35	34	-19.9	hsa-miR-129-2-3p	28	35	-17.32
107	ABAT	hsa-miR-339-5p	21	33	32	-21.8	hsa-miR-339-5p	11	33	32	-25.92	hsa-miR-339-5p	25	33	-16.7
107	ABAT	hsa-miR-3679-3p	9	31	30	-26.6	hsa-miR-3679-3p	9	30	29	-25.57	hsa-miR-3679-3p	22	30	-12.72
107	ABAT	hsa-miR-4286	18	28	27	-17.3	hsa-miR-4286	10	26	25	-18.04	hsa-miR-4286	16	24	-12.92
107	ABAT	hsa-miR-483-3p	10	28	27	-34.6	hsa-miR-483-3p	6	26	25	-30.07	hsa-miR-483-3p	18	26	-24.42
107	ABAT	hsa-miR-516a-3p	21	31	30	-17.4	hsa-miR-516a-3p	15	32	30	-13.28	hsa-miR-516a-3p	24	32	-9.16
107	ABAT	hsa-miR-642a-5p	8	29	28	-25.6	hsa-miR-642a-5p	8	29	28	-21.54	hsa-miR-642a-5p	21	29	-16.36
1060	ATXN2L	hsa-miR-1224-3p	25	58	57	-32.4	hsa-miR-1224-3p	37	57	56	-26.55	hsa-miR-1224-3p	49	57	-8.78
1060	ATXN2L	hsa-miR-1225-3p	48	63	62	-30.7	hsa-miR-1225-3p	46	63	62	-26.95	hsa-miR-1225-3p	56	63	-11.11
1060	ATXN2L	hsa-miR-1260a	39	58	57	-32.2	hsa-miR-1260a	41	58	57	-25.13	hsa-miR-1260a	51	58	-12.59
1060	ATXN2L	hsa-miR-1260b	39	58	57	-28.2	hsa-miR-1260b	40	58	57	-22.6	hsa-miR-1260b	51	58	-8.59
1060	ATXN2L	hsa-miR-149-5p	10	41	40	-32.4	hsa-miR-149-5p	20	40	39	-23.89	hsa-miR-149-5p	33	40	-12.44
1060	ATXN2L	hsa-miR-150-5p	34	60	59	-31.4	hsa-miR-150-5p	36	59	58	-26.92	hsa-miR-150-5p	52	60	-12.66
1060	ATXN2L	hsa-miR-18a-3p	10	34	33	-34.5	hsa-miR-18a-3p	9	34	33	-28.72	hsa-miR-18a-3p	27	34	-16.01
1060	ATXN2L	hsa-miR-1913	9	35	34	-29.7	hsa-miR-1913	13	34	33	-20.91	hsa-miR-1913	26	34	-10.51
1060	ATXN2L	hsa-miR-193b-3p	11	40	39	-28.9	hsa-miR-193b-3p	20	41	39	-21.7	hsa-miR-193b-3p	33	41	-10.5
1060	ATXN2L	hsa-miR-197-3p	38	57	56	-24.5	hsa-miR-197-3p	36	59	58	-22.02	hsa-miR-197-3p	51	59	-7.21
1060	ATXN2L	hsa-miR-211-5p	10	31	30	-25.3	hsa-miR-211-5p	9	32	30	-23.01	hsa-miR-211-5p	24	32	-10.22
1060	ATXN2L	hsa-miR-221-5p	20	41	40	-20.4	hsa-miR-221-5p	20	41	40	-14.29	hsa-miR-221-5p	35	41	-1.88
1060	ATXN2L	hsa-miR-24-1-5p	9	33	32	-20.5	hsa-miR-24-1-5p	11	32	31	-18.64	hsa-miR-24-1-5p	24	32	-2.82
1060	ATXN2L	hsa-miR-24-2-5p	16	33	32	-18.7	hsa-miR-24-2-5p	11	32	31	-18.49	hsa-miR-24-2-5p	24	32	-1.72
1060	ATXN2L	hsa-miR-296-5p	4	22	21	-28.5	hsa-miR-296-5p	3	22	21	-21.74	hsa-miR-296-5p	15	23	-7.16
1060	ATXN2L	hsa-miR-296-5p	45	65	64	-33.6	hsa-miR-296-5p	43	63	62	-29.53	hsa-miR-296-5p	56	64	-12.52
1060	ATXN2L	hsa-miR-3176	9	40	39	-25.2	hsa-miR-3176	22	40	39	-15.54	hsa-miR-3176	34	40	-5.34
1060	ATXN2L	hsa-miR-3181	9	22	21	-21.3	hsa-miR-3181	6	24	23	-14.95	hsa-miR-3181	16	24	-5.15
1060	ATXN2L	hsa-miR-3187-3p	14	40	39	-26	hsa-miR-3187-3p	20	39	38	-15.65	hsa-miR-3187-3p	31	39	-4.07
1060	ATXN2L	hsa-miR-330-5p	17	42	41	-30.3	hsa-miR-330-5p	22	42	41	-24.03	hsa-miR-330-5p	34	42	-12.26
1060	ATXN2L	hsa-miR-331-3p	31	54	53	-28.9	hsa-miR-331-3p	33	53	52	-20.63	hsa-miR-331-3p	47	53	-11.73
1060	ATXN2L	hsa-miR-339-5p	15	36	35	-31.6	hsa-miR-339-5p	14	36	35	-28.73	hsa-miR-339-5p	28	36	-14.31
1060	ATXN2L	hsa-miR-361-3p	36	60	59	-27.5	hsa-miR-361-3p	37	59	58	-24.09	hsa-miR-361-3p	53	59	-9.2
1060	ATXN2L	hsa-miR-365a-3p	47	61	60	-22.8	hsa-miR-365a-3p	41	62	61	-16.48	hsa-miR-365a-3p	54	62	0.67
1060	ATXN2L	hsa-miR-378a-3p	18	47	46	-22	hsa-miR-378a-3p	26	47	46	-17.9	hsa-miR-378a-3p	41	47	-3.19
1060	ATXN2L	hsa-miR-378c	20	47	46	-23.6	hsa-miR-378c	22	47	46	-18.67	hsa-miR-378c	41	47	-4.79
1060	ATXN2L	hsa-miR-3909	10	33	32	-28.8	hsa-miR-3909	8	32	31	-22.88	hsa-miR-3909	25	32	-11.62
1060	ATXN2L	hsa-miR-3943	34	62	61	-31.8	hsa-miR-3943	41	62	61	-22.91	hsa-miR-3943	53	61	-12.6
1060	ATXN2L	hsa-miR-422a	17	47	46	-24.7	hsa-miR-422a	26	47	46	-19.66	hsa-miR-422a	41	47	-6.15
1060	ATXN2L	hsa-miR-4286	39	58	57	-30.8	hsa-miR-4286	42	58	57	-25.05	hsa-miR-4286	50	58	-11.09
1060	ATXN2L	hsa-miR-4323	48	62	61	-24.1	hsa-miR-4323	45	62	61	-17.87	hsa-miR-4323	54	62	-4.82
1060	ATXN2L	hsa-miR-483-3p	26	56	55	-27.6	hsa-miR-483-3p	34	55	54	-19.78	hsa-miR-483-3p	48	55	-11.25
1060	ATXN2L	hsa-miR-532-3p	29	60	59	-32.9	hsa-miR-532-3p	38	59	58	-26.53	hsa-miR-532-3p	52	59	-13.4
1060	ATXN2L	hsa-miR-631	25	41	40	-31.5	hsa-miR-631	23	44	43	-27.6	hsa-miR-631	35	43	-13.95
1060	ATXN2L	hsa-miR-671-5p	41	65	64	-32.6	hsa-miR-671-5p	41	64	63	-27.11	hsa-miR-671-5p	56	64	-10.92
1060	ATXN2L	hsa-miR-760	18	38	37	-32.8	hsa-miR-760	18	38	37	-29.12	hsa-miR-760	31	38	-14.44
1060	ATXN2L	hsa-miR-766-3p	32	61	60	-25.8	hsa-miR-766-3p	37	58	57	-17.44	hsa-miR-766-3p	50	58	-5.29
1060	ATXN2L	hsa-miR-892b	17	40	39	-27	hsa-miR-892b	18	41	39	-22.01	hsa-miR-892b	33	41	-8.98
1060	ATXN2L	hsa-miR-93-3p	27	50	49	-27.9	hsa-miR-93-3p	27	50	49	-20.68	hsa-miR-93-3p	44	50	-11.8
1060	ATXN2L	hsa-miR-96-5p	16	41	40	-18.3	hsa-miR-96-5p	20	40	39	-14.84	hsa-miR-96-5p	32	40	2.05
1073	HNRNPUL2	hsa-miR-1224-3p	22	55	54	-40.8	hsa-miR-1224-3p	34	54	53	-22.3	hsa-miR-1224-3p	46	54	-26.96
1073	HNRNPUL2	hsa-miR-1224-3p	53	69	68	-36.3	hsa-miR-1224-3p	50	70	68	-37.06	hsa-miR-1224-3p	62	70	-34.64
1073	HNRNPUL2	hsa-miR-1226-3p	10	26	25	-27.7	hsa-miR-1226-3p	4	25	24	-25.94	hsa-miR-1226-3p	17	25	-12.08
1073	HNRNPUL2	hsa-miR-1228-3p	23	53	52	-35.4	hsa-miR-1228-3p	32	52	51	-21.93	hsa-miR-1228-3p	44	52	-25.49
1073	HNRNPUL2	hsa-miR-1247-5p	8	30	29	-38.9	hsa-miR-1247-5p	8	31	30	-38.33	hsa-miR-1247-5p	24	32	-24.75
1073	HNRNPUL2	hsa-miR-1260a	33	55	54	-33.3	hsa-miR-1260a	38	55	54	-25.13	hsa-miR-1260a	48	55	-24.26
1073	HNRNPUL2	hsa-miR-1260b	33	55	54	-29.3	hsa-miR-1260b	37	55	54	-20.77	hsa-miR-1260b	48	55	-21.11
1073	HNRNPUL2	hsa-miR-1271-5p	16	44	43	-27.6	hsa-miR-1271-5p	21	43	42	-19.24	hsa-miR-1271-5p	34	42	-7.76
1073	HNRNPUL2	hsa-miR-150-5p	4	30	29	-29.8	hsa-miR-150-5p	8	29	28	-23.38	hsa-miR-150-5p	21	29	-9.67
1073	HNRNPUL2	hsa-miR-150-5p	33	59	58	-31.1	hsa-miR-150-5p	35	56	55	-24.82	hsa-miR-150-5p	48	56	-18.56
1073	HNRNPUL2	hsa-miR-1913	42	64	63	-38.2	hsa-miR-1913	44	65	64	-33.41	hsa-miR-1913	57	65	-30.46
1073	HNRNPUL2	hsa-miR-197-3p	4	27	26	-33.4	hsa-miR-197-3p	6	26	25	-28.82	hsa-miR-197-3p	18	26	-18.9
1073	HNRNPUL2	hsa-miR-197-3p	42	70	69	-37.9	hsa-miR-197-3p	48	69	68	-32.49	hsa-miR-197-3p	61	69	-25.28
1073	HNRNPUL2	hsa-miR-218-5p	21	49	48	-22.6	hsa-miR-218-5p	30	48	45	-13.95	hsa-miR-218-5p	40	48	-9.14
1073	HNRNPUL2	hsa-miR-29a-3p	29	40	39	-17.9	hsa-miR-29a-3p	19	40	39	-15.05	hsa-miR-29a-3p	32	40	-6.28
1073	HNRNPUL2	hsa-miR-29b-3p	14	40	39	-17.7	hsa-miR-29b-3p	18	40	39	-13.65	hsa-miR-29b-3p	32	40	-3.21
1073	HNRNPUL2	hsa-miR-29c-3p	29	40	39	-15.2	hsa-miR-29c-3p	19	40	39	-12.66	hsa-miR-29c-3p	32	40	-4.33
1073	HNRNPUL2	hsa-miR-324-3p	22	31	30	-17.7	hsa-miR-324-3p	15	34	33	-14.66	hsa-miR-324-3p	23	31	-9.22
1073	HNRNPUL2	hsa-miR-324-3p	41	58	57	-24.9	hsa-miR-324-3p	40	58	57	-20.68	hsa-miR-324-3p	50	58	-15.87
1073	HNRNPUL2	hsa-miR-324-5p	57	68	67	-19.6	hsa-miR-324-5p	45	67	66	-18.27	hsa-miR-324-5p	59	67	-15.94
1073	HNRNPUL2	hsa-miR-331-3p	28	51	50	-28	hsa-miR-331-3p	30	50	49	-20.65	hsa-miR-331-3p	44	50	-14.01
1073	HNRNPUL2	hsa-miR-339-3p	12	42	41	-26.8	hsa-miR-339-3p	19	41	40	-21.86	hsa-miR-339-3p	34	41	-13.09
1073	HNRNPUL2	hsa-miR-339-5p	34	63	62	-31.9	hsa-miR-339-5p	40	62	61	-24.74	hsa-miR-339-5p	54	62	-21.49
1073	HNRNPUL2	hsa-miR-361-3p	15	29	28	-18.5	hsa-miR-361-3p	7	29	28	-17.77	hsa-miR-361-3p	23	29	-5.41
1073	HNRNPUL2	hsa-miR-361-3p	29	57	56	-23.2	hsa-miR-361-3p	34	56	55	-19.09	hsa-miR-361-3p	50	56	-12.26
1073	HNRNPUL2	hsa-miR-3620-3p	16	38	37	-34.1	hsa-miR-3620-3p	18	38	37	-29.51	hsa-miR-3620-3p	30	38	-21.84
1073	HNRNPUL2	hsa-miR-3663-3p	4	42	41	-31.2	hsa-miR-3663-3p	19	41	40	-22.94	hsa-miR-3663-3p	34	41	-16.41
1073	HNRNPUL2	hsa-miR-3679-3p	10	32	31	-31.1	hsa-miR-3679-3p	11	33	32	-28.15	hsa-miR-3679-3p	26	34	-14.99
1073	HNRNPUL2	hsa-miR-3679-3p	47	66	65	-29.3	hsa-miR-3679-3p	44	65	64	-29.15	hsa-miR-3679-3p	57	65	-20.08
1073	HNRNPUL2	hsa-miR-4286	6	28	27	-27.7	hsa-miR-4286	12	28	27	-17.9	hsa-miR-4286	22	28	-13.12
1073	HNRNPUL2	hsa-miR-4286	33	55	54	-32.1	hsa-miR-4286	39	55	54	-25.05	hsa-miR-4286	47	55	-23.56
1073	HNRNPUL2	hsa-miR-4286	53	62	61	-20.2	hsa-miR-4286	47	63	62	-21.21	hsa-miR-4286	55	63	-17.45
1073	HNRNPUL2	hsa-miR-483-3p	20	38	37	-32.4	hsa-miR-483-3p	16	36	35	-30.02	hsa-miR-483-3p	28	36	-20.18
1073	HNRNPUL2	hsa-miR-532-3p	4	30	29	-35.7	hsa-miR-532-3p	7	29	28	-28.65	hsa-miR-532-3p	22	29	-18.27
1073	HNRNPUL2	hsa-miR-532-3p	35	59	58	-35.6	hsa-miR-532-3p	38	56	55	-27.75	hsa-miR-532-3p	50	58	-23.57
1073	HNRNPUL2	hsa-miR-617	59	67	66	-16.7	hsa-miR-617	47	68	66	-12.01	hsa-miR-617	60	68	-10.7
1073	HNRNPUL2	hsa-miR-642a-5p	39	61	60	-26.8	hsa-miR-642a-5p	40	61	60	-22.91	hsa-miR-642a-5p	49	57	-12.99
1073	HNRNPUL2	hsa-miR-642a-5p	60	70	69	-16.6	hsa-miR-642a-5p	49	70	69	-17.78	hsa-miR-642a-5p	62	70	-13.14
1074	ZMIZ2	hsa-miR-1225-3p	13	60	59	-32	hsa-miR-1225-3p	39	60	59	-26.47	hsa-miR-1225-3p	54	60	-13.26
1074	ZMIZ2	hsa-miR-1226-5p	27	63	62	-32.4	hsa-miR-1226-5p	38	63	62	-23.09	hsa-miR-1226-5p	56	63	-13.17
1074	ZMIZ2	hsa-miR-1295a	20	38	37	-22.7	hsa-miR-1295a	18	38	37	-20.75	hsa-miR-1295a	31	38	-0.46
1074	ZMIZ2	hsa-miR-1307-3p	23	44	43	-30.2	hsa-miR-1307-3p	22	44	43	-21.7	hsa-miR-1307-3p	38	44	-6.13
1074	ZMIZ2	hsa-miR-181a-3p	14	52	51	-23.6	hsa-miR-181a-3p	32	52	51	-16.07	hsa-miR-181a-3p	44	52	-3.46
1074	ZMIZ2	hsa-miR-184	20	36	35	-18.6	hsa-miR-184	13	36	35	-16.28	hsa-miR-184	28	36	4.84
1074	ZMIZ2	hsa-miR-24-3p	4	30	29	-20.8	hsa-miR-24-3p	9	30	29	-13.08	hsa-miR-24-3p	22	30	3.75
1074	ZMIZ2	hsa-miR-28-5p	17	32	31	-26.4	hsa-miR-28-5p	12	33	31	-18.84	hsa-miR-28-5p	25	33	-2.61
1074	ZMIZ2	hsa-miR-296-5p	41	61	60	-30.8	hsa-miR-296-5p	40	60	59	-27.34	hsa-miR-296-5p	52	60	-9.5
1074	ZMIZ2	hsa-miR-298	13	35	34	-26.3	hsa-miR-298	13	35	34	-19.46	hsa-miR-298	27	35	-0.86
1074	ZMIZ2	hsa-miR-299-3p	45	66	65	-18.7	hsa-miR-299-3p	46	66	65	-15.01	hsa-miR-299-3p	58	66	-2.02
1074	ZMIZ2	hsa-miR-3157-5p	17	44	43	-31.4	hsa-miR-3157-5p	20	43	42	-19.77	hsa-miR-3157-5p	35	43	-6.64
1074	ZMIZ2	hsa-miR-3187-3p	22	43	42	-27.8	hsa-miR-3187-3p	23	42	41	-22.02	hsa-miR-3187-3p	34	42	-0.19
1074	ZMIZ2	hsa-miR-342-3p	39	57	56	-19.5	hsa-miR-342-3p	35	57	56	-18.09	hsa-miR-342-3p	45	53	-2.92
1074	ZMIZ2	hsa-miR-345-5p	2	25	24	-24.2	hsa-miR-345-5p	4	24	23	-19.53	hsa-miR-345-5p	16	24	-5.99
1074	ZMIZ2	hsa-miR-3615	24	45	44	-27.2	hsa-miR-3615	25	46	44	-23.66	hsa-miR-3615	38	46	-7.83
1074	ZMIZ2	hsa-miR-3929	11	37	36	-26.3	hsa-miR-3929	15	37	36	-14.21	hsa-miR-3929	30	37	-2.73
1074	ZMIZ2	hsa-miR-423-3p	13	46	45	-31.5	hsa-miR-423-3p	25	45	43	-22.86	hsa-miR-423-3p	37	45	-11.35
1074	ZMIZ2	hsa-miR-4284	12	31	30	-27.6	hsa-miR-4284	12	30	29	-23.19	hsa-miR-4284	23	30	-7.04
1074	ZMIZ2	hsa-miR-4286	31	55	54	-22.3	hsa-miR-4286	42	58	56	-16.57	hsa-miR-4286	46	54	-4.19
1074	ZMIZ2	hsa-miR-484	9	31	30	-33.7	hsa-miR-484	9	32	30	-30.75	hsa-miR-484	24	32	-11.52
1074	ZMIZ2	hsa-miR-501-3p	33	54	53	-24.4	hsa-miR-501-3p	37	58	54	-15.26	hsa-miR-501-3p	46	54	-7.39
1074	ZMIZ2	hsa-miR-502-3p	23	50	49	-27.1	hsa-miR-502-3p	29	50	49	-21.31	hsa-miR-502-3p	42	50	-4.7
1074	ZMIZ2	hsa-miR-521	32	54	53	-20.8	hsa-miR-521	33	54	53	-12.81	hsa-miR-521	42	50	2.69
1074	ZMIZ2	hsa-miR-615-3p	10	34	33	-27.9	hsa-miR-615-3p	13	34	33	-22.47	hsa-miR-615-3p	26	34	-2.2
1074	ZMIZ2	hsa-miR-663a	12	41	40	-28	hsa-miR-663a	20	41	40	-18.45	hsa-miR-663a	33	41	-7.07
1074	ZMIZ2	hsa-miR-671-5p	27	62	61	-30.1	hsa-miR-671-5p	40	62	61	-12.61	hsa-miR-671-5p	54	62	-15.36
1074	ZMIZ2	hsa-miR-769-5p	25	63	62	-25	hsa-miR-769-5p	41	62	61	-12.29	hsa-miR-769-5p	54	62	-2.66
1074	ZMIZ2	hsa-miR-892b	1	26	25	-25.3	hsa-miR-892b	4	25	24	-20.12	hsa-miR-892b	17	25	-5.06
1074	ZMIZ2	hsa-miR-99a-3p	1	31	30	-23	hsa-miR-99a-3p	9	31	30	-15.71	hsa-miR-99a-3p	23	31	-0.48
1074	ZMIZ2	hsa-miR-99b-3p	1	31	30	-22.6	hsa-miR-99b-3p	9	31	30	-19.92	hsa-miR-99b-3p	25	31	-2.38
1078	RBM14	hsa-miR-1224-3p	35	58	57	-28.6	hsa-miR-1224-3p	36	57	56	-24.34	hsa-miR-1224-3p	51	57	-13.84
1078	RBM14	hsa-miR-1260a	35	58	57	-24.4	hsa-miR-1260a	42	58	57	-17.66	hsa-miR-1260a	51	58	-12.91
1078	RBM14	hsa-miR-1260b	35	58	57	-24.5	hsa-miR-1260b	41	58	57	-17.99	hsa-miR-1260b	51	58	-12.92
1078	RBM14	hsa-miR-150-5p	36	56	55	-29.3	hsa-miR-150-5p	34	55	54	-25.88	hsa-miR-150-5p	47	55	-17.38
1078	RBM14	hsa-miR-188-5p	24	42	41	-20.8	hsa-miR-188-5p	21	41	40	-19.77	hsa-miR-188-5p	35	41	-4.33
1078	RBM14	hsa-miR-18a-3p	28	54	53	-23.8	hsa-miR-18a-3p	31	51	50	-16.42	hsa-miR-18a-3p	43	51	-8.75
1078	RBM14	hsa-miR-205-5p	42	66	65	-25.7	hsa-miR-205-5p	43	66	65	-23.23	hsa-miR-205-5p	58	66	-13.82
1078	RBM14	hsa-miR-221-5p	32	47	46	-19.4	hsa-miR-221-5p	25	47	46	-14.31	hsa-miR-221-5p	39	47	-3.88
1078	RBM14	hsa-miR-223-3p	13	30	29	-22.4	hsa-miR-223-3p	9	30	29	-17.26	hsa-miR-223-3p	22	30	-5.81
1078	RBM14	hsa-miR-338-3p	25	48	47	-19.8	hsa-miR-338-3p	26	46	45	-15.86	hsa-miR-338-3p	38	46	-1.16
1078	RBM14	hsa-miR-342-3p	35	59	58	-23	hsa-miR-342-3p	35	57	56	-19.44	hsa-miR-342-3p	49	57	-12.26
1078	RBM14	hsa-miR-3679-3p	37	60	59	-24.2	hsa-miR-3679-3p	40	60	59	-17.5	hsa-miR-3679-3p	52	60	-10.2
1078	RBM14	hsa-miR-377-3p	29	56	55	-16.7	hsa-miR-377-3p	32	56	55	-11.17	hsa-miR-377-3p	48	56	-4.05
1078	RBM14	hsa-miR-4286	36	58	57	-28	hsa-miR-4286	38	58	57	-21.94	hsa-miR-4286	50	58	-15.36
1078	RBM14	hsa-miR-500a-3p	5	23	22	-21.5	hsa-miR-500a-3p	2	23	22	-13.53	hsa-miR-500a-3p	17	23	-12.46
1078	RBM14	hsa-miR-500a-5p	24	51	50	-23.4	hsa-miR-500a-5p	27	50	49	-20.03	hsa-miR-500a-5p	42	50	-6.57
1078	RBM14	hsa-miR-501-3p	1	23	22	-22.8	hsa-miR-501-3p	3	24	22	-15.17	hsa-miR-501-3p	16	24	-14.23
1078	RBM14	hsa-miR-615-3p	34	53	52	-26.2	hsa-miR-615-3p	32	53	52	-24.33	hsa-miR-615-3p	44	52	-10.63
1078	RBM14	hsa-miR-659-3p	13	33	32	-25.9	hsa-miR-659-3p	12	33	32	-16.1	hsa-miR-659-3p	27	33	-5.48
1078	RBM14	hsa-miR-935	45	63	62	-20	hsa-miR-935	39	63	62	-16.67	hsa-miR-935	55	63	-6.87
1079	CREBBP	hsa-miR-1224-3p	45	61	60	-30.4	hsa-miR-1224-3p	40	60	59	-28.76	hsa-miR-1224-3p	52	60	-19
1079	CREBBP	hsa-miR-1247-5p	43	60	59	-26.3	hsa-miR-1247-5p	37	58	57	-22.45	hsa-miR-1247-5p	50	58	-16.45
1079	CREBBP	hsa-miR-1249	46	61	60	-33.4	hsa-miR-1249	39	60	59	-29.52	hsa-miR-1249	51	59	-24.45
1079	CREBBP	hsa-miR-1276	12	25	24	-19.9	hsa-miR-1276	6	25	24	-14.91	hsa-miR-1276	17	25	-3.86
1079	CREBBP	hsa-miR-186-3p	28	50	49	-18.4	hsa-miR-186-3p	29	50	49	-14.53	hsa-miR-186-3p	44	50	0.43
1079	CREBBP	hsa-miR-186-5p	7	25	24	-22	hsa-miR-186-5p	4	25	24	-16.45	hsa-miR-186-5p	19	25	-5.36
1079	CREBBP	hsa-miR-191-5p	4	35	34	-22.1	hsa-miR-191-5p	15	35	34	-13.83	hsa-miR-191-5p	28	35	-1.58
1079	CREBBP	hsa-miR-330-3p	43	66	65	-21.6	hsa-miR-330-3p	43	65	64	-15.52	hsa-miR-330-3p	57	65	-9.41
1079	CREBBP	hsa-miR-338-5p	49	66	66	-15.4	hsa-miR-338-5p	45	66	65	-10.69	hsa-miR-338-5p	58	66	-6.11
1079	CREBBP	hsa-miR-339-5p	30	60	59	-28.2	hsa-miR-339-5p	37	59	58	-23.26	hsa-miR-339-5p	51	59	-19.32
1079	CREBBP	hsa-miR-342-3p	1	51	50	-21.3	hsa-miR-342-3p	28	50	49	-13.46	hsa-miR-342-3p	42	50	-4.27
1079	CREBBP	hsa-miR-361-3p	31	53	52	-20.2	hsa-miR-361-3p	30	52	51	-17.55	hsa-miR-361-3p	46	52	0.73
1079	CREBBP	hsa-miR-365a-3p	45	65	64	-22.4	hsa-miR-365a-3p	41	62	61	-17.99	hsa-miR-365a-3p	56	64	-11.31
1079	CREBBP	hsa-miR-3679-3p	44	56	55	-26.4	hsa-miR-3679-3p	33	54	53	-21.97	hsa-miR-3679-3p	47	55	-8.1
1079	CREBBP	hsa-miR-377-3p	34	49	48	-16.4	hsa-miR-377-3p	28	49	48	-11.72	hsa-miR-377-3p	41	49	3.52
1079	CREBBP	hsa-miR-3943	54	62	61	-18.3	hsa-miR-3943	43	62	61	-19.45	hsa-miR-3943	55	62	-15.61
1079	CREBBP	hsa-miR-424-3p	8	38	37	-19.9	hsa-miR-424-3p	17	37	36	-11.8	hsa-miR-424-3p	31	37	2.68
1079	CREBBP	hsa-miR-4286	49	61	60	-22.8	hsa-miR-4286	44	60	59	-18.88	hsa-miR-4286	52	60	-10.55
1079	CREBBP	hsa-miR-4323	47	62	61	-24.2	hsa-miR-4323	45	62	61	-18.87	hsa-miR-4323	54	62	-12.31
1079	CREBBP	hsa-miR-483-3p	45	61	60	-33.3	hsa-miR-483-3p	42	62	60	-29.5	hsa-miR-483-3p	52	60	-16.3
1079	CREBBP	hsa-miR-506-3p	11	25	24	-19.3	hsa-miR-506-3p	5	25	24	-15.28	hsa-miR-506-3p	17	25	-3.46
1079	CREBBP	hsa-miR-548aa	45	64	63	-18.3	hsa-miR-548aa	41	64	63	-12.51	hsa-miR-548aa	56	64	-6.91
1079	CREBBP	hsa-miR-548b-3p	4	24	23	-22.7	hsa-miR-548b-3p	3	24	23	-18	hsa-miR-548b-3p	17	24	-8.37
1079	CREBBP	hsa-miR-548o-3p	49	65	64	-15.5	hsa-miR-548o-3p	44	65	64	-10.96	hsa-miR-548o-3p	59	65	-6.31
1079	CREBBP	hsa-miR-589-3p	29	42	41	-13.4	hsa-miR-589-3p	20	43	41	-11.2	hsa-miR-589-3p	35	43	2.46
1079	CREBBP	hsa-miR-589-5p	1	24	23	-28.4	hsa-miR-589-5p	3	24	23	-19.42	hsa-miR-589-5p	17	24	-10.07
1079	CREBBP	hsa-miR-641	5	43	42	-22.6	hsa-miR-641	17	42	41	-13.5	hsa-miR-641	34	42	2.21
1079	CREBBP	hsa-miR-671-5p	13	24	23	-16.9	hsa-miR-671-5p	1	23	22	-12.87	hsa-miR-671-5p	15	23	-1.55
108	ABAT	hsa-miR-1236-3p	9	32	31	-37.3	hsa-miR-1236-3p	13	33	32	-29.43	hsa-miR-1236-3p	25	33	-23.04
108	ABAT	hsa-miR-1249	14	34	33	-41.2	hsa-miR-1249	14	35	33	-37.45	hsa-miR-1249	27	35	-32.83
108	ABAT	hsa-miR-129-1-3p	19	35	34	-25.6	hsa-miR-129-1-3p	14	35	34	-19.9	hsa-miR-129-1-3p	28	35	-16.43
108	ABAT	hsa-miR-129-2-3p	1	35	34	-25.9	hsa-miR-129-2-3p	14	35	34	-19.9	hsa-miR-129-2-3p	28	35	-17.32
108	ABAT	hsa-miR-339-5p	21	33	32	-21.8	hsa-miR-339-5p	11	33	32	-25.92	hsa-miR-339-5p	25	33	-16.7
108	ABAT	hsa-miR-3679-3p	9	31	30	-26.6	hsa-miR-3679-3p	9	30	29	-25.57	hsa-miR-3679-3p	22	30	-12.72
108	ABAT	hsa-miR-4286	18	28	27	-17.3	hsa-miR-4286	10	26	25	-18.04	hsa-miR-4286	16	24	-12.92
108	ABAT	hsa-miR-483-3p	10	28	27	-34.6	hsa-miR-483-3p	6	26	25	-30.07	hsa-miR-483-3p	18	26	-24.42
108	ABAT	hsa-miR-516a-3p	21	31	30	-17.4	hsa-miR-516a-3p	15	32	30	-13.28	hsa-miR-516a-3p	24	32	-9.16
108	ABAT	hsa-miR-642a-5p	8	29	28	-25.6	hsa-miR-642a-5p	8	29	28	-21.54	hsa-miR-642a-5p	21	29	-16.36
1080	CREBBP	hsa-miR-1224-3p	45	61	60	-30.4	hsa-miR-1224-3p	40	60	59	-28.76	hsa-miR-1224-3p	52	60	-19
1080	CREBBP	hsa-miR-1247-5p	43	60	59	-26.3	hsa-miR-1247-5p	37	58	57	-22.45	hsa-miR-1247-5p	50	58	-16.45
1080	CREBBP	hsa-miR-1249	46	61	60	-33.4	hsa-miR-1249	39	60	59	-29.52	hsa-miR-1249	51	59	-24.45
1080	CREBBP	hsa-miR-1276	12	25	24	-19.9	hsa-miR-1276	6	25	24	-14.91	hsa-miR-1276	17	25	-3.86
1080	CREBBP	hsa-miR-186-3p	28	50	49	-18.4	hsa-miR-186-3p	29	50	49	-14.53	hsa-miR-186-3p	44	50	0.43
1080	CREBBP	hsa-miR-186-5p	7	25	24	-22	hsa-miR-186-5p	4	25	24	-16.45	hsa-miR-186-5p	19	25	-5.36
1080	CREBBP	hsa-miR-191-5p	4	35	34	-22.1	hsa-miR-191-5p	15	35	34	-13.83	hsa-miR-191-5p	28	35	-1.58
1080	CREBBP	hsa-miR-330-3p	43	66	65	-21.6	hsa-miR-330-3p	43	65	64	-15.52	hsa-miR-330-3p	57	65	-9.41
1080	CREBBP	hsa-miR-338-5p	49	66	66	-15.4	hsa-miR-338-5p	45	66	65	-10.69	hsa-miR-338-5p	58	66	-6.11
1080	CREBBP	hsa-miR-339-5p	30	60	59	-28.2	hsa-miR-339-5p	37	59	58	-23.26	hsa-miR-339-5p	51	59	-19.32
1080	CREBBP	hsa-miR-342-3p	1	51	50	-21.3	hsa-miR-342-3p	28	50	49	-13.46	hsa-miR-342-3p	42	50	-4.27
1080	CREBBP	hsa-miR-361-3p	31	53	52	-20.2	hsa-miR-361-3p	30	52	51	-17.55	hsa-miR-361-3p	46	52	0.73
1080	CREBBP	hsa-miR-365a-3p	45	65	64	-22.4	hsa-miR-365a-3p	41	62	61	-17.99	hsa-miR-365a-3p	56	64	-11.31
1080	CREBBP	hsa-miR-3679-3p	44	56	55	-26.4	hsa-miR-3679-3p	33	54	53	-21.97	hsa-miR-3679-3p	47	55	-8.1
1080	CREBBP	hsa-miR-377-3p	34	49	48	-16.4	hsa-miR-377-3p	28	49	48	-11.72	hsa-miR-377-3p	41	49	3.52
1080	CREBBP	hsa-miR-3943	54	62	61	-18.3	hsa-miR-3943	43	62	61	-19.45	hsa-miR-3943	55	62	-15.61
1080	CREBBP	hsa-miR-424-3p	8	38	37	-19.9	hsa-miR-424-3p	17	37	36	-11.8	hsa-miR-424-3p	31	37	2.68
1080	CREBBP	hsa-miR-4286	49	61	60	-22.8	hsa-miR-4286	44	60	59	-18.88	hsa-miR-4286	52	60	-10.55
1080	CREBBP	hsa-miR-4323	47	62	61	-24.2	hsa-miR-4323	45	62	61	-18.87	hsa-miR-4323	54	62	-12.31
1080	CREBBP	hsa-miR-483-3p	45	61	60	-33.3	hsa-miR-483-3p	42	62	60	-29.5	hsa-miR-483-3p	52	60	-16.3
1080	CREBBP	hsa-miR-506-3p	11	25	24	-19.3	hsa-miR-506-3p	5	25	24	-15.28	hsa-miR-506-3p	17	25	-3.46
1080	CREBBP	hsa-miR-548aa	45	64	63	-18.3	hsa-miR-548aa	41	64	63	-12.51	hsa-miR-548aa	56	64	-6.91
1080	CREBBP	hsa-miR-548b-3p	4	24	23	-22.7	hsa-miR-548b-3p	3	24	23	-18	hsa-miR-548b-3p	17	24	-8.37
1080	CREBBP	hsa-miR-548o-3p	49	65	64	-15.5	hsa-miR-548o-3p	44	65	64	-10.96	hsa-miR-548o-3p	59	65	-6.31
1080	CREBBP	hsa-miR-589-3p	29	42	41	-13.4	hsa-miR-589-3p	20	43	41	-11.2	hsa-miR-589-3p	35	43	2.46
1080	CREBBP	hsa-miR-589-5p	1	24	23	-28.4	hsa-miR-589-5p	3	24	23	-19.42	hsa-miR-589-5p	17	24	-10.07
1080	CREBBP	hsa-miR-641	5	43	42	-22.6	hsa-miR-641	17	42	41	-13.5	hsa-miR-641	34	42	2.21
1080	CREBBP	hsa-miR-671-5p	13	24	23	-16.9	hsa-miR-671-5p	1	23	22	-12.87	hsa-miR-671-5p	15	23	-1.55
1081	CXCL12	hsa-miR-1224-3p	51	57	56	-12.4	hsa-miR-1224-3p	36	57	56	-19.53	hsa-miR-1224-3p	49	57	-19.78
1081	CXCL12	hsa-miR-1228-3p	14	44	43	-34.6	hsa-miR-1228-3p	23	44	43	-22.79	hsa-miR-1228-3p	36	44	-13.61
1081	CXCL12	hsa-miR-1304-5p	4	26	25	-17.4	hsa-miR-1304-5p	5	26	25	-10.91	hsa-miR-1304-5p	19	26	-0.64
1081	CXCL12	hsa-miR-188-3p	28	53	52	-26.7	hsa-miR-188-3p	33	53	52	-18.8	hsa-miR-188-3p	46	53	-9.34
1081	CXCL12	hsa-miR-22-5p	11	37	36	-18.4	hsa-miR-22-5p	16	37	36	-12.41	hsa-miR-22-5p	29	37	0.2
1081	CXCL12	hsa-miR-296-5p	9	24	23	-31.4	hsa-miR-296-5p	2	23	22	-27.74	hsa-miR-296-5p	15	23	-14.6
1081	CXCL12	hsa-miR-3181	7	23	22	-28.1	hsa-miR-3181	7	25	24	-21.52	hsa-miR-3181	17	25	-10.25
1081	CXCL12	hsa-miR-33a-3p	40	64	63	-24.2	hsa-miR-33a-3p	42	63	62	-22.13	hsa-miR-33a-3p	55	63	-8.96
1081	CXCL12	hsa-miR-342-3p	35	53	52	-25.2	hsa-miR-342-3p	30	52	51	-22.25	hsa-miR-342-3p	44	52	-7.03
1081	CXCL12	hsa-miR-362-3p	12	45	44	-23.8	hsa-miR-362-3p	21	45	44	-19.51	hsa-miR-362-3p	37	45	-0.58
1081	CXCL12	hsa-miR-3622a-3p	35	56	55	-26.6	hsa-miR-3622a-3p	35	55	54	-21.24	hsa-miR-3622a-3p	47	55	-13.15
1081	CXCL12	hsa-miR-365a-3p	6	25	24	-22.8	hsa-miR-365a-3p	3	24	23	-17.15	hsa-miR-365a-3p	16	24	-5
1081	CXCL12	hsa-miR-377-3p	43	51	50	-14.3	hsa-miR-377-3p	32	51	50	-12.32	hsa-miR-377-3p	44	51	-5.12
1081	CXCL12	hsa-miR-3909	9	36	35	-31.4	hsa-miR-3909	15	36	35	-20.68	hsa-miR-3909	30	36	-10.87
1081	CXCL12	hsa-miR-422a	18	39	38	-23.6	hsa-miR-422a	17	39	38	-20.82	hsa-miR-422a	31	39	-3.92
1081	CXCL12	hsa-miR-4286	31	54	53	-29.5	hsa-miR-4286	37	53	52	-18.66	hsa-miR-4286	45	53	-6.54
1081	CXCL12	hsa-miR-4323	28	54	53	-25.5	hsa-miR-4323	38	55	53	-16.68	hsa-miR-4323	47	55	-11.96
1081	CXCL12	hsa-miR-455-5p	37	62	61	-24.6	hsa-miR-455-5p	39	62	61	-20.02	hsa-miR-455-5p	55	62	-10.07
1081	CXCL12	hsa-miR-483-3p	30	56	55	-22.8	hsa-miR-483-3p	35	55	54	-16.22	hsa-miR-483-3p	47	55	-11
1081	CXCL12	hsa-miR-506-3p	11	25	24	-26.2	hsa-miR-506-3p	4	24	23	-20.79	hsa-miR-506-3p	16	24	-8.5
1081	CXCL12	hsa-miR-520h	43	64	63	-20.9	hsa-miR-520h	42	64	63	-15.77	hsa-miR-520h	56	64	-7.37
1081	CXCL12	hsa-miR-532-3p	14	56	55	-28.8	hsa-miR-532-3p	33	54	52	-22.41	hsa-miR-532-3p	46	54	-10.86
1081	CXCL12	hsa-miR-584-5p	10	32	31	-20.5	hsa-miR-584-5p	10	31	30	-14.12	hsa-miR-584-5p	24	31	-1.81
1081	CXCL12	hsa-miR-595	46	63	62	-17.9	hsa-miR-595	44	64	62	-11.41	hsa-miR-595	56	64	-8.58
1081	CXCL12	hsa-miR-603	26	48	47	-20.7	hsa-miR-603	24	45	44	-15.08	hsa-miR-603	43	49	2.12
1081	CXCL12	hsa-miR-671-3p	10	40	39	-32	hsa-miR-671-3p	19	39	38	-20.58	hsa-miR-671-3p	31	39	-11.32
1083	RIMS4	hsa-miR-1224-3p	12	58	57	-29.9	hsa-miR-1224-3p	38	58	57	-17.96	hsa-miR-1224-3p	52	58	-8.96
1083	RIMS4	hsa-miR-130b-5p	4	25	24	-19	hsa-miR-130b-5p	6	25	24	-13.26	hsa-miR-130b-5p	17	25	-4.71
1083	RIMS4	hsa-miR-139-5p	14	46	45	-23.3	hsa-miR-139-5p	28	47	45	-12.66	hsa-miR-139-5p	39	47	0.45
1083	RIMS4	hsa-miR-140-3p	8	37	36	-23	hsa-miR-140-3p	17	37	36	-12.28	hsa-miR-140-3p	29	37	-0.38
1083	RIMS4	hsa-miR-148a-5p	47	65	64	-22.3	hsa-miR-148a-5p	46	66	64	-18.94	hsa-miR-148a-5p	58	66	-4.04
1083	RIMS4	hsa-miR-148b-5p	27	65	64	-28	hsa-miR-148b-5p	43	65	64	-17.87	hsa-miR-148b-5p	58	65	-8.75
1083	RIMS4	hsa-miR-181a-3p	21	57	56	-18	hsa-miR-181a-3p	36	57	56	-15.63	hsa-miR-181a-3p	49	57	3.41
1083	RIMS4	hsa-miR-18a-3p	28	61	60	-24.5	hsa-miR-18a-3p	39	61	60	-15.74	hsa-miR-18a-3p	55	61	-6.14
1083	RIMS4	hsa-miR-1913	33	62	61	-28.2	hsa-miR-1913	41	61	60	-24.49	hsa-miR-1913	53	61	-4.88
1083	RIMS4	hsa-miR-199a-5p	50	67	66	-21.5	hsa-miR-199a-5p	47	67	66	-18.73	hsa-miR-199a-5p	59	67	-4.29
1083	RIMS4	hsa-miR-199b-5p	50	67	66	-18.9	hsa-miR-199b-5p	47	67	66	-16.38	hsa-miR-199b-5p	59	67	-1.69
1083	RIMS4	hsa-miR-216a-5p	8	37	36	-20.2	hsa-miR-216a-5p	17	38	36	-13.95	hsa-miR-216a-5p	30	38	0.6
1083	RIMS4	hsa-miR-27a-3p	14	46	45	-22.1	hsa-miR-27a-3p	27	47	45	-16.32	hsa-miR-27a-3p	39	47	1.68
1083	RIMS4	hsa-miR-27b-3p	14	46	45	-19.8	hsa-miR-27b-3p	27	47	45	-16.57	hsa-miR-27b-3p	39	47	2.88
1083	RIMS4	hsa-miR-31-5p	11	32	31	-20.5	hsa-miR-31-5p	11	31	30	-14.1	hsa-miR-31-5p	25	31	1.41
1083	RIMS4	hsa-miR-324-3p	33	61	60	-21.6	hsa-miR-324-3p	42	61	60	-14.5	hsa-miR-324-3p	55	61	-1.62
1083	RIMS4	hsa-miR-339-5p	30	62	61	-30.3	hsa-miR-339-5p	40	63	61	-22.59	hsa-miR-339-5p	55	63	-10.9
1083	RIMS4	hsa-miR-34b-3p	33	56	55	-19.7	hsa-miR-34b-3p	35	55	54	-14.35	hsa-miR-34b-3p	47	55	-3.96
1083	RIMS4	hsa-miR-365a-5p	25	40	39	-26.3	hsa-miR-365a-5p	17	40	39	-19.55	hsa-miR-365a-5p	33	40	-4.58
1083	RIMS4	hsa-miR-376c-3p	21	48	47	-16.1	hsa-miR-376c-3p	27	47	46	-12.2	hsa-miR-376c-3p	39	47	7.17
1083	RIMS4	hsa-miR-455-3p	48	66	65	-20.5	hsa-miR-455-3p	46	66	65	-18.17	hsa-miR-455-3p	60	66	-3.45
1083	RIMS4	hsa-miR-518b	7	28	27	-28.5	hsa-miR-518b	5	29	27	-25.3	hsa-miR-518b	21	29	-10.54
1083	RIMS4	hsa-miR-521	8	26	25	-23.4	hsa-miR-521	6	28	27	-18.42	hsa-miR-521	20	28	-9.64
1083	RIMS4	hsa-miR-638	3	40	39	-36.4	hsa-miR-638	16	40	39	-28.21	hsa-miR-638	32	40	-14.29
1083	RIMS4	hsa-miR-660-5p	32	56	55	-23.9	hsa-miR-660-5p	32	55	54	-20.66	hsa-miR-660-5p	48	55	-5.25
1083	RIMS4	hsa-miR-769-3p	19	41	40	-28.4	hsa-miR-769-3p	19	41	40	-20.16	hsa-miR-769-3p	33	41	-10.97
1083	RIMS4	hsa-miR-769-5p	23	41	40	-24.9	hsa-miR-769-5p	19	40	39	-18.39	hsa-miR-769-5p	32	40	-2.08
1083	RIMS4	hsa-miR-940	10	32	31	-30.5	hsa-miR-940	10	32	31	-25.93	hsa-miR-940	25	32	-9.66
1084	BAHD1	hsa-miR-1224-3p	48	66	65	-33.2	hsa-miR-1224-3p	46	65	64	-31.14	hsa-miR-1224-3p	57	65	-12.43
1084	BAHD1	hsa-miR-1225-3p	9	29	28	-39.9	hsa-miR-1225-3p	11	31	30	-33.35	hsa-miR-1225-3p	23	31	-21.74
1084	BAHD1	hsa-miR-1249	10	23	22	-34.2	hsa-miR-1249	3	24	22	-29.75	hsa-miR-1249	16	24	-20.89
1084	BAHD1	hsa-miR-1249	31	61	60	-28	hsa-miR-1249	39	60	59	-22.03	hsa-miR-1249	52	60	-11.69
1084	BAHD1	hsa-miR-139-5p	15	38	37	-25.2	hsa-miR-139-5p	13	37	36	-24.78	hsa-miR-139-5p	29	37	-5.62
1084	BAHD1	hsa-miR-140-3p	23	37	36	-24.2	hsa-miR-140-3p	18	38	36	-19.88	hsa-miR-140-3p	30	38	-7.16
1084	BAHD1	hsa-miR-188-5p	44	59	58	-23.6	hsa-miR-188-5p	40	60	58	-19.49	hsa-miR-188-5p	48	56	0.53
1084	BAHD1	hsa-miR-1909-3p	11	36	35	-37.9	hsa-miR-1909-3p	15	35	34	-32.98	hsa-miR-1909-3p	27	35	-18.42
1084	BAHD1	hsa-miR-1913	1	26	25	-33.8	hsa-miR-1913	4	25	24	-24.96	hsa-miR-1913	17	25	-15.55
1084	BAHD1	hsa-miR-1914-3p	5	33	32	-31.8	hsa-miR-1914-3p	12	34	32	-24.45	hsa-miR-1914-3p	26	34	-14.16
1084	BAHD1	hsa-miR-1915-5p	7	27	26	-34.6	hsa-miR-1915-5p	6	27	26	-31.17	hsa-miR-1915-5p	20	27	-20.32
1084	BAHD1	hsa-miR-1915-5p	25	58	57	-33.6	hsa-miR-1915-5p	37	58	57	-28.82	hsa-miR-1915-5p	49	57	-12.58
1084	BAHD1	hsa-miR-198	18	47	46	-25.4	hsa-miR-198	25	46	45	-19.82	hsa-miR-198	39	46	-0.82
1084	BAHD1	hsa-miR-204-5p	24	56	55	-26.9	hsa-miR-204-5p	38	59	58	-18.28	hsa-miR-204-5p	47	55	-0.037
1084	BAHD1	hsa-miR-2116-3p	34	57	56	-32	hsa-miR-2116-3p	33	56	55	-28	hsa-miR-2116-3p	48	56	-4.96
1084	BAHD1	hsa-miR-27a-3p	13	38	37	-25.3	hsa-miR-27a-3p	17	37	36	-19.71	hsa-miR-27a-3p	29	37	-6.22
1084	BAHD1	hsa-miR-27b-3p	17	38	37	-25.5	hsa-miR-27b-3p	16	37	36	-21.64	hsa-miR-27b-3p	29	37	-7.72
1084	BAHD1	hsa-miR-28-5p	40	49	48	-19.3	hsa-miR-28-5p	29	50	48	-18.88	hsa-miR-28-5p	42	50	0.91
1084	BAHD1	hsa-miR-296-5p	10	31	30	-37.5	hsa-miR-296-5p	9	31	30	-33.86	hsa-miR-296-5p	24	31	-19.44
1084	BAHD1	hsa-miR-3198	21	50	49	-26.7	hsa-miR-3198	29	50	49	-19.74	hsa-miR-3198	42	50	-0.58
1084	BAHD1	hsa-miR-331-3p	5	29	28	-30.5	hsa-miR-331-3p	9	28	27	-27.11	hsa-miR-331-3p	22	28	-10.34
1084	BAHD1	hsa-miR-331-3p	31	54	53	-33.4	hsa-miR-331-3p	33	54	53	-29.35	hsa-miR-331-3p	47	54	-9.39
1084	BAHD1	hsa-miR-338-3p	19	45	44	-20.4	hsa-miR-338-3p	23	44	43	-13.76	hsa-miR-338-3p	36	44	4.61
1084	BAHD1	hsa-miR-338-3p	47	65	64	-18	hsa-miR-338-3p	43	64	63	-16.32	hsa-miR-338-3p	56	64	4.28
1084	BAHD1	hsa-miR-339-5p	9	28	27	-32.3	hsa-miR-339-5p	5	27	26	-29.36	hsa-miR-339-5p	19	27	-16.42
1084	BAHD1	hsa-miR-361-3p	21	38	37	-21.3	hsa-miR-361-3p	18	38	37	-20.36	hsa-miR-361-3p	30	38	-2.66
1084	BAHD1	hsa-miR-486-5p	7	27	26	-29.2	hsa-miR-486-5p	8	26	25	-25.7	hsa-miR-486-5p	18	26	-13.42
1084	BAHD1	hsa-miR-505-5p	20	49	48	-22	hsa-miR-505-5p	28	49	48	-18.4	hsa-miR-505-5p	43	49	3.39
1084	BAHD1	hsa-miR-513a-5p	19	38	37	-21.9	hsa-miR-513a-5p	20	37	36	-17.84	hsa-miR-513a-5p	29	37	-4.12
1084	BAHD1	hsa-miR-516a-3p	26	61	60	-24.3	hsa-miR-516a-3p	44	61	60	-19.06	hsa-miR-516a-3p	54	61	-3.75
1084	BAHD1	hsa-miR-589-3p	12	44	43	-26.1	hsa-miR-589-3p	20	43	42	-20.99	hsa-miR-589-3p	37	43	-5.43
1084	BAHD1	hsa-miR-615-5p	16	33	32	-32.4	hsa-miR-615-5p	12	32	31	-27.11	hsa-miR-615-5p	24	32	-12.63
1084	BAHD1	hsa-miR-616-5p	24	45	44	-20.6	hsa-miR-616-5p	25	45	44	-16.01	hsa-miR-616-5p	37	45	2.35
1084	BAHD1	hsa-miR-617	2	21	20	-19	hsa-miR-617	3	23	22	-14	hsa-miR-617	15	23	-6.73
1084	BAHD1	hsa-miR-642a-5p	41	59	58	-25.4	hsa-miR-642a-5p	38	59	58	-20.16	hsa-miR-642a-5p	51	59	-5.79
1084	BAHD1	hsa-miR-660-5p	7	39	38	-17.7	hsa-miR-660-5p	18	39	38	-16.14	hsa-miR-660-5p	31	39	4.46
1084	BAHD1	hsa-miR-766-3p	43	66	65	-29.8	hsa-miR-766-3p	45	66	65	-24.85	hsa-miR-766-3p	59	66	-16.25
1084	BAHD1	hsa-miR-935	32	64	63	-28	hsa-miR-935	41	63	62	-23.82	hsa-miR-935	55	63	-1.39
1084	BAHD1	hsa-miR-941	43	65	64	-22.8	hsa-miR-941	45	66	64	-18.47	hsa-miR-941	58	66	-6.16
1075	ZMIZ2	hsa-miR-1225-3p	13	60	59	-32	hsa-miR-1225-3p	39	60	59	-26.47	hsa-miR-1225-3p	54	60	-13.26
1075	ZMIZ2	hsa-miR-1226-5p	27	63	62	-32.4	hsa-miR-1226-5p	38	63	62	-23.09	hsa-miR-1226-5p	56	63	-13.17
1075	ZMIZ2	hsa-miR-1295a	20	38	37	-22.7	hsa-miR-1295a	18	38	37	-20.75	hsa-miR-1295a	31	38	-0.46
1075	ZMIZ2	hsa-miR-1307-3p	23	44	43	-30.2	hsa-miR-1307-3p	22	44	43	-21.7	hsa-miR-1307-3p	38	44	-6.13
1075	ZMIZ2	hsa-miR-181a-3p	14	52	51	-23.6	hsa-miR-181a-3p	32	52	51	-16.07	hsa-miR-181a-3p	44	52	-3.46
1075	ZMIZ2	hsa-miR-184	20	36	35	-18.6	hsa-miR-184	13	36	35	-16.28	hsa-miR-184	28	36	4.84
1075	ZMIZ2	hsa-miR-24-3p	4	30	29	-20.8	hsa-miR-24-3p	9	30	29	-13.08	hsa-miR-24-3p	22	30	3.75
1075	ZMIZ2	hsa-miR-28-5p	17	32	31	-26.4	hsa-miR-28-5p	12	33	31	-18.84	hsa-miR-28-5p	25	33	-2.61
1075	ZMIZ2	hsa-miR-296-5p	41	61	60	-30.8	hsa-miR-296-5p	40	60	59	-27.34	hsa-miR-296-5p	52	60	-9.5
1075	ZMIZ2	hsa-miR-298	13	35	34	-26.3	hsa-miR-298	13	35	34	-19.46	hsa-miR-298	27	35	-0.86
1075	ZMIZ2	hsa-miR-299-3p	45	66	65	-18.7	hsa-miR-299-3p	46	66	65	-15.01	hsa-miR-299-3p	58	66	-2.02
1075	ZMIZ2	hsa-miR-3157-5p	17	44	43	-31.4	hsa-miR-3157-5p	20	43	42	-19.77	hsa-miR-3157-5p	35	43	-6.64
1075	ZMIZ2	hsa-miR-3187-3p	22	43	42	-27.8	hsa-miR-3187-3p	23	42	41	-22.02	hsa-miR-3187-3p	34	42	-0.19
1075	ZMIZ2	hsa-miR-342-3p	39	57	56	-19.5	hsa-miR-342-3p	35	57	56	-18.09	hsa-miR-342-3p	45	53	-2.92
1075	ZMIZ2	hsa-miR-345-5p	2	25	24	-24.2	hsa-miR-345-5p	4	24	23	-19.53	hsa-miR-345-5p	16	24	-5.99
1075	ZMIZ2	hsa-miR-3615	24	45	44	-27.2	hsa-miR-3615	25	46	44	-23.66	hsa-miR-3615	38	46	-7.83
1075	ZMIZ2	hsa-miR-3929	11	37	36	-26.3	hsa-miR-3929	15	37	36	-14.21	hsa-miR-3929	30	37	-2.73
1075	ZMIZ2	hsa-miR-423-3p	13	46	45	-31.5	hsa-miR-423-3p	25	45	43	-22.86	hsa-miR-423-3p	37	45	-11.35
1075	ZMIZ2	hsa-miR-4284	12	31	30	-27.6	hsa-miR-4284	12	30	29	-23.19	hsa-miR-4284	23	30	-7.04
1075	ZMIZ2	hsa-miR-4286	31	55	54	-22.3	hsa-miR-4286	42	58	56	-16.57	hsa-miR-4286	46	54	-4.19
1075	ZMIZ2	hsa-miR-484	9	31	30	-33.7	hsa-miR-484	9	32	30	-30.75	hsa-miR-484	24	32	-11.52
1075	ZMIZ2	hsa-miR-501-3p	33	54	53	-24.4	hsa-miR-501-3p	37	58	54	-15.26	hsa-miR-501-3p	46	54	-7.39
1075	ZMIZ2	hsa-miR-502-3p	23	50	49	-27.1	hsa-miR-502-3p	29	50	49	-21.31	hsa-miR-502-3p	42	50	-4.7
1075	ZMIZ2	hsa-miR-521	32	54	53	-20.8	hsa-miR-521	33	54	53	-12.81	hsa-miR-521	42	50	2.69
1075	ZMIZ2	hsa-miR-615-3p	10	34	33	-27.9	hsa-miR-615-3p	13	34	33	-22.47	hsa-miR-615-3p	26	34	-2.2
1075	ZMIZ2	hsa-miR-663a	12	41	40	-28	hsa-miR-663a	20	41	40	-18.45	hsa-miR-663a	33	41	-7.07
1075	ZMIZ2	hsa-miR-671-5p	27	62	61	-30.1	hsa-miR-671-5p	40	62	61	-12.61	hsa-miR-671-5p	54	62	-15.36
1075	ZMIZ2	hsa-miR-769-5p	25	63	62	-25	hsa-miR-769-5p	41	62	61	-12.29	hsa-miR-769-5p	54	62	-2.66
1075	ZMIZ2	hsa-miR-892b	1	26	25	-25.3	hsa-miR-892b	4	25	24	-20.12	hsa-miR-892b	17	25	-5.06
1075	ZMIZ2	hsa-miR-99a-3p	1	31	30	-23	hsa-miR-99a-3p	9	31	30	-15.71	hsa-miR-99a-3p	23	31	-0.48
1075	ZMIZ2	hsa-miR-99b-3p	1	31	30	-22.6	hsa-miR-99b-3p	9	31	30	-19.92	hsa-miR-99b-3p	25	31	-2.38
1089	SHISA4	hsa-miR-1249	42	58	57	-27.3	hsa-miR-1249	35	56	55	-20.87	hsa-miR-1249	52	60	-17.92
1089	SHISA4	hsa-miR-129-1-3p	19	32	31	-10.5	hsa-miR-129-1-3p	12	34	33	-11.09	hsa-miR-129-1-3p	26	34	-9.64
1089	SHISA4	hsa-miR-15a-3p	8	34	33	-24.6	hsa-miR-15a-3p	13	34	33	-12.99	hsa-miR-15a-3p	26	34	-11.59
1089	SHISA4	hsa-miR-188-5p	34	55	54	-26.8	hsa-miR-188-5p	34	56	54	-21.42	hsa-miR-188-5p	48	56	-12.54
1089	SHISA4	hsa-miR-1914-5p	11	54	53	-31.5	hsa-miR-1914-5p	33	54	53	-21.24	hsa-miR-1914-5p	46	54	-16.55
1089	SHISA4	hsa-miR-193b-3p	20	35	34	-18.5	hsa-miR-193b-3p	11	37	36	-16.46	hsa-miR-193b-3p	29	37	-10.19
1089	SHISA4	hsa-miR-205-5p	28	59	58	-24.5	hsa-miR-205-5p	35	57	56	-19.54	hsa-miR-205-5p	49	57	-9.02
1089	SHISA4	hsa-miR-2116-3p	45	57	56	-25.1	hsa-miR-2116-3p	36	56	55	-22.74	hsa-miR-2116-3p	48	56	-17.15
1089	SHISA4	hsa-miR-26b-3p	43	67	66	-24.8	hsa-miR-26b-3p	44	67	66	-20.67	hsa-miR-26b-3p	59	67	-11.68
1089	SHISA4	hsa-miR-339-5p	27	55	54	-33.9	hsa-miR-339-5p	32	53	52	-22.67	hsa-miR-339-5p	45	53	-14.95
1089	SHISA4	hsa-miR-361-3p	18	48	47	-24.8	hsa-miR-361-3p	25	48	47	-18.67	hsa-miR-361-3p	41	48	-11.31
1089	SHISA4	hsa-miR-3679-3p	26	52	51	-26.3	hsa-miR-3679-3p	30	51	50	-22.04	hsa-miR-3679-3p	43	51	-11.44
1089	SHISA4	hsa-miR-3943	40	49	48	-24.5	hsa-miR-3943	28	50	48	-21.37	hsa-miR-3943	42	50	-18.3
1089	SHISA4	hsa-miR-455-3p	16	34	33	-17.4	hsa-miR-455-3p	15	35	33	-11.7	hsa-miR-455-3p	27	35	-3.19
1089	SHISA4	hsa-miR-501-5p	35	55	54	-29.9	hsa-miR-501-5p	36	56	54	-24.79	hsa-miR-501-5p	48	56	-16.24
1089	SHISA4	hsa-miR-513a-3p	10	27	26	-18	hsa-miR-513a-3p	4	28	26	-11.51	hsa-miR-513a-3p	20	28	-5.79
1089	SHISA4	hsa-miR-615-3p	2	24	23	-32.1	hsa-miR-615-3p	5	23	22	-27.2	hsa-miR-615-3p	16	23	-18.78
1089	SHISA4	hsa-miR-628-3p	15	46	45	-25.1	hsa-miR-628-3p	25	45	44	-20.56	hsa-miR-628-3p	38	45	-11.22
1089	SHISA4	hsa-miR-642a-5p	43	59	58	-24.6	hsa-miR-642a-5p	38	59	58	-18.47	hsa-miR-642a-5p	51	59	-11.7
1089	SHISA4	hsa-miR-802	12	44	43	-16.8	hsa-miR-802	21	43	42	-10.34	hsa-miR-802	35	43	1.59
1095	TNPO2	hsa-miR-1224-3p	7	32	31	-40.9	hsa-miR-1224-3p	11	31	30	-31.21	hsa-miR-1224-3p	25	31	-25.86
1095	TNPO2	hsa-miR-1226-3p	7	30	29	-36.4	hsa-miR-1226-3p	8	29	28	-31.98	hsa-miR-1226-3p	21	29	-23.27
1095	TNPO2	hsa-miR-1236-3p	42	67	66	-39.3	hsa-miR-1236-3p	45	66	65	-34.2	hsa-miR-1236-3p	58	66	-26.7
1095	TNPO2	hsa-miR-1237-3p	60	67	67	-13.4	hsa-miR-1237-3p	47	67	66	-29.22	hsa-miR-1237-3p	59	67	-24.24
1095	TNPO2	hsa-miR-1247-5p	35	58	57	-33.3	hsa-miR-1247-5p	38	58	57	-31.52	hsa-miR-1247-5p	50	58	-20.42
1095	TNPO2	hsa-miR-1260a	20	47	46	-29.6	hsa-miR-1260a	29	46	45	-20.51	hsa-miR-1260a	38	46	-11.61
1095	TNPO2	hsa-miR-1260b	15	32	31	-29.2	hsa-miR-1260b	15	32	31	-21.68	hsa-miR-1260b	25	32	-15.26
1095	TNPO2	hsa-miR-1304-5p	7	40	39	-20.8	hsa-miR-1304-5p	19	40	39	-15.13	hsa-miR-1304-5p	33	40	-5.87
1095	TNPO2	hsa-miR-146b-3p	13	56	55	-27.3	hsa-miR-146b-3p	34	55	54	-23.99	hsa-miR-146b-3p	47	55	-12.86
1095	TNPO2	hsa-miR-150-5p	6	34	33	-30.3	hsa-miR-150-5p	13	34	33	-26.36	hsa-miR-150-5p	25	33	-15.23
1095	TNPO2	hsa-miR-181a-3p	2	30	29	-20.3	hsa-miR-181a-3p	9	30	29	-15.05	hsa-miR-181a-3p	22	30	-6.96
1095	TNPO2	hsa-miR-1913	28	58	57	-35.8	hsa-miR-1913	31	57	56	-31.7	hsa-miR-1913	50	57	-19.02
1095	TNPO2	hsa-miR-198	30	55	54	-21.8	hsa-miR-198	34	55	54	-13.08	hsa-miR-198	47	55	-6.12
1095	TNPO2	hsa-miR-296-5p	16	37	36	-36.5	hsa-miR-296-5p	17	37	36	-31.69	hsa-miR-296-5p	29	37	-19.55
1095	TNPO2	hsa-miR-3157-5p	5	27	26	-27.7	hsa-miR-3157-5p	5	26	25	-22.36	hsa-miR-3157-5p	18	26	-14.23
1095	TNPO2	hsa-miR-3176	24	45	44	-28.2	hsa-miR-3176	27	45	44	-19.66	hsa-miR-3176	37	45	-13.69
1095	TNPO2	hsa-miR-3181	22	37	36	-27.9	hsa-miR-3181	21	39	38	-21.77	hsa-miR-3181	31	39	-12.4
1095	TNPO2	hsa-miR-324-3p	38	57	56	-32.9	hsa-miR-324-3p	37	57	56	-27.77	hsa-miR-324-3p	50	57	-17.82
1095	TNPO2	hsa-miR-340-3p	26	45	44	-18.3	hsa-miR-340-3p	23	44	43	-18.24	hsa-miR-340-3p	36	44	-5.44
1095	TNPO2	hsa-miR-342-3p	1	32	31	-23.5	hsa-miR-342-3p	9	31	30	-20.62	hsa-miR-342-3p	23	31	-6.56
1095	TNPO2	hsa-miR-361-3p	8	34	33	-22.8	hsa-miR-361-3p	11	33	32	-16.99	hsa-miR-361-3p	27	33	-8.14
1095	TNPO2	hsa-miR-3620-3p	1	26	25	-31.1	hsa-miR-3620-3p	4	25	24	-27.57	hsa-miR-3620-3p	17	25	-18.44
1095	TNPO2	hsa-miR-3620-3p	26	62	61	-34.8	hsa-miR-3620-3p	49	67	63	-25.38	hsa-miR-3620-3p	53	61	-20.23
1095	TNPO2	hsa-miR-3648	33	55	54	-33.6	hsa-miR-3648	33	55	54	-32.57	hsa-miR-3648	47	55	-19.22
1095	TNPO2	hsa-miR-3679-3p	41	64	63	-26.3	hsa-miR-3679-3p	42	63	62	-22.83	hsa-miR-3679-3p	55	63	-14.48
1095	TNPO2	hsa-miR-4286	10	32	31	-27.1	hsa-miR-4286	16	32	31	-19.44	hsa-miR-4286	20	28	-8.87
1095	TNPO2	hsa-miR-4286	41	59	58	-22.5	hsa-miR-4286	43	59	58	-19.37	hsa-miR-4286	51	59	-8.54
1095	TNPO2	hsa-miR-4324	23	43	42	-27.9	hsa-miR-4324	21	41	40	-22.58	hsa-miR-4324	33	41	-11.75
1095	TNPO2	hsa-miR-4324	41	54	53	-23.6	hsa-miR-4324	35	53	52	-24.22	hsa-miR-4324	46	53	-9.48
1095	TNPO2	hsa-miR-501-3p	10	28	27	-23.1	hsa-miR-501-3p	7	28	27	-16.69	hsa-miR-501-3p	20	28	-10.17
1095	TNPO2	hsa-miR-512-5p	2	25	24	-28.9	hsa-miR-512-5p	2	24	23	-23.92	hsa-miR-512-5p	16	24	-13.15
1095	TNPO2	hsa-miR-532-3p	11	34	33	-31.7	hsa-miR-532-3p	11	33	32	-30.22	hsa-miR-532-3p	26	33	-18.83
1095	TNPO2	hsa-miR-542-5p	34	53	52	-21.5	hsa-miR-542-5p	29	52	51	-18.48	hsa-miR-542-5p	44	52	-3.53
1095	TNPO2	hsa-miR-550a-5p	14	43	42	-27.3	hsa-miR-550a-5p	22	44	42	-22.48	hsa-miR-550a-5p	36	44	-11.68
1095	TNPO2	hsa-miR-629-3p	41	65	64	-27.7	hsa-miR-629-3p	44	65	64	-22.97	hsa-miR-629-3p	58	65	-17.84
1095	TNPO2	hsa-miR-638	14	50	49	-27	hsa-miR-638	28	50	49	-20.32	hsa-miR-638	42	50	-9.17
1095	TNPO2	hsa-miR-661	18	43	42	-40.3	hsa-miR-661	18	42	41	-33.93	hsa-miR-661	35	42	-21.35
1095	TNPO2	hsa-miR-769-5p	24	51	50	-27.8	hsa-miR-769-5p	33	50	49	-18.22	hsa-miR-769-5p	42	50	-5.76
1095	TNPO2	hsa-miR-877-3p	41	67	67	-35.2	hsa-miR-877-3p	47	67	66	-31.93	hsa-miR-877-3p	60	67	-27.04
1095	TNPO2	hsa-miR-941	1	25	24	-27.3	hsa-miR-941	2	24	23	-21.37	hsa-miR-941	17	24	-12.65
1096	TNPO2	hsa-miR-1224-3p	7	32	31	-40.9	hsa-miR-1224-3p	11	31	30	-31.21	hsa-miR-1224-3p	25	31	-25.86
1096	TNPO2	hsa-miR-1226-3p	7	30	29	-36.4	hsa-miR-1226-3p	8	29	28	-31.98	hsa-miR-1226-3p	21	29	-23.27
1096	TNPO2	hsa-miR-1236-3p	42	67	66	-39.3	hsa-miR-1236-3p	45	66	65	-34.2	hsa-miR-1236-3p	58	66	-26.7
1096	TNPO2	hsa-miR-1237-3p	60	67	67	-13.4	hsa-miR-1237-3p	47	67	66	-29.22	hsa-miR-1237-3p	59	67	-24.24
1096	TNPO2	hsa-miR-1247-5p	35	58	57	-33.3	hsa-miR-1247-5p	38	58	57	-31.52	hsa-miR-1247-5p	50	58	-20.42
1096	TNPO2	hsa-miR-1260a	20	47	46	-29.6	hsa-miR-1260a	29	46	45	-20.51	hsa-miR-1260a	38	46	-11.61
1096	TNPO2	hsa-miR-1260b	15	32	31	-29.2	hsa-miR-1260b	15	32	31	-21.68	hsa-miR-1260b	25	32	-15.26
1096	TNPO2	hsa-miR-1304-5p	7	40	39	-20.8	hsa-miR-1304-5p	19	40	39	-15.13	hsa-miR-1304-5p	33	40	-5.87
1096	TNPO2	hsa-miR-146b-3p	13	56	55	-27.3	hsa-miR-146b-3p	34	55	54	-23.99	hsa-miR-146b-3p	47	55	-12.86
1096	TNPO2	hsa-miR-150-5p	6	34	33	-30.3	hsa-miR-150-5p	13	34	33	-26.36	hsa-miR-150-5p	25	33	-15.23
1096	TNPO2	hsa-miR-181a-3p	2	30	29	-20.3	hsa-miR-181a-3p	9	30	29	-15.05	hsa-miR-181a-3p	22	30	-6.96
1096	TNPO2	hsa-miR-1913	28	58	57	-35.8	hsa-miR-1913	31	57	56	-31.7	hsa-miR-1913	50	57	-19.02
1096	TNPO2	hsa-miR-198	30	55	54	-21.8	hsa-miR-198	34	55	54	-13.08	hsa-miR-198	47	55	-6.12
1096	TNPO2	hsa-miR-296-5p	16	37	36	-36.5	hsa-miR-296-5p	17	37	36	-31.69	hsa-miR-296-5p	29	37	-19.55
1096	TNPO2	hsa-miR-3157-5p	5	27	26	-27.7	hsa-miR-3157-5p	5	26	25	-22.36	hsa-miR-3157-5p	18	26	-14.23
1096	TNPO2	hsa-miR-3176	24	45	44	-28.2	hsa-miR-3176	27	45	44	-19.66	hsa-miR-3176	37	45	-13.69
1096	TNPO2	hsa-miR-3181	22	37	36	-27.9	hsa-miR-3181	21	39	38	-21.77	hsa-miR-3181	31	39	-12.4
1096	TNPO2	hsa-miR-324-3p	38	57	56	-32.9	hsa-miR-324-3p	37	57	56	-27.77	hsa-miR-324-3p	50	57	-17.82
1096	TNPO2	hsa-miR-340-3p	26	45	44	-18.3	hsa-miR-340-3p	23	44	43	-18.24	hsa-miR-340-3p	36	44	-5.44
1096	TNPO2	hsa-miR-342-3p	1	32	31	-23.5	hsa-miR-342-3p	9	31	30	-20.62	hsa-miR-342-3p	23	31	-6.56
1096	TNPO2	hsa-miR-361-3p	8	34	33	-22.8	hsa-miR-361-3p	11	33	32	-16.99	hsa-miR-361-3p	27	33	-8.14
1096	TNPO2	hsa-miR-3620-3p	1	26	25	-31.1	hsa-miR-3620-3p	4	25	24	-27.57	hsa-miR-3620-3p	17	25	-18.44
1096	TNPO2	hsa-miR-3620-3p	26	62	61	-34.8	hsa-miR-3620-3p	49	67	63	-25.38	hsa-miR-3620-3p	53	61	-20.23
1096	TNPO2	hsa-miR-3648	33	55	54	-33.6	hsa-miR-3648	33	55	54	-32.57	hsa-miR-3648	47	55	-19.22
1096	TNPO2	hsa-miR-3679-3p	41	64	63	-26.3	hsa-miR-3679-3p	42	63	62	-22.83	hsa-miR-3679-3p	55	63	-14.48
1096	TNPO2	hsa-miR-4286	10	32	31	-27.1	hsa-miR-4286	16	32	31	-19.44	hsa-miR-4286	20	28	-8.87
1096	TNPO2	hsa-miR-4286	41	59	58	-22.5	hsa-miR-4286	43	59	58	-19.37	hsa-miR-4286	51	59	-8.54
1096	TNPO2	hsa-miR-4324	23	43	42	-27.9	hsa-miR-4324	21	41	40	-22.58	hsa-miR-4324	33	41	-11.75
1096	TNPO2	hsa-miR-4324	41	54	53	-23.6	hsa-miR-4324	35	53	52	-24.22	hsa-miR-4324	46	53	-9.48
1096	TNPO2	hsa-miR-501-3p	10	28	27	-23.1	hsa-miR-501-3p	7	28	27	-16.69	hsa-miR-501-3p	20	28	-10.17
1096	TNPO2	hsa-miR-512-5p	2	25	24	-28.9	hsa-miR-512-5p	2	24	23	-23.92	hsa-miR-512-5p	16	24	-13.15
1096	TNPO2	hsa-miR-532-3p	11	34	33	-31.7	hsa-miR-532-3p	11	33	32	-30.22	hsa-miR-532-3p	26	33	-18.83
1096	TNPO2	hsa-miR-542-5p	34	53	52	-21.5	hsa-miR-542-5p	29	52	51	-18.48	hsa-miR-542-5p	44	52	-3.53
1096	TNPO2	hsa-miR-550a-5p	14	43	42	-27.3	hsa-miR-550a-5p	22	44	42	-22.48	hsa-miR-550a-5p	36	44	-11.68
1096	TNPO2	hsa-miR-629-3p	41	65	64	-27.7	hsa-miR-629-3p	44	65	64	-22.97	hsa-miR-629-3p	58	65	-17.84
1096	TNPO2	hsa-miR-638	14	50	49	-27	hsa-miR-638	28	50	49	-20.32	hsa-miR-638	42	50	-9.17
1096	TNPO2	hsa-miR-661	18	43	42	-40.3	hsa-miR-661	18	42	41	-33.93	hsa-miR-661	35	42	-21.35
1096	TNPO2	hsa-miR-769-5p	24	51	50	-27.8	hsa-miR-769-5p	33	50	49	-18.22	hsa-miR-769-5p	42	50	-5.76
1096	TNPO2	hsa-miR-877-3p	41	67	67	-35.2	hsa-miR-877-3p	47	67	66	-31.93	hsa-miR-877-3p	60	67	-27.04
1096	TNPO2	hsa-miR-941	1	25	24	-27.3	hsa-miR-941	2	24	23	-21.37	hsa-miR-941	17	24	-12.65
1097	TNPO2	hsa-miR-1224-3p	7	32	31	-40.9	hsa-miR-1224-3p	11	31	30	-31.21	hsa-miR-1224-3p	25	31	-25.86
1097	TNPO2	hsa-miR-1226-3p	7	30	29	-36.4	hsa-miR-1226-3p	8	29	28	-31.98	hsa-miR-1226-3p	21	29	-23.27
1097	TNPO2	hsa-miR-1236-3p	42	67	66	-39.3	hsa-miR-1236-3p	45	66	65	-34.2	hsa-miR-1236-3p	58	66	-26.7
1097	TNPO2	hsa-miR-1237-3p	60	67	67	-13.4	hsa-miR-1237-3p	47	67	66	-29.22	hsa-miR-1237-3p	59	67	-24.24
1097	TNPO2	hsa-miR-1247-5p	35	58	57	-33.3	hsa-miR-1247-5p	38	58	57	-31.52	hsa-miR-1247-5p	50	58	-20.42
1097	TNPO2	hsa-miR-1260a	20	47	46	-29.6	hsa-miR-1260a	29	46	45	-20.51	hsa-miR-1260a	38	46	-11.61
1097	TNPO2	hsa-miR-1260b	15	32	31	-29.2	hsa-miR-1260b	15	32	31	-21.68	hsa-miR-1260b	25	32	-15.26
1097	TNPO2	hsa-miR-1304-5p	7	40	39	-20.8	hsa-miR-1304-5p	19	40	39	-15.13	hsa-miR-1304-5p	33	40	-5.87
1097	TNPO2	hsa-miR-146b-3p	13	56	55	-27.3	hsa-miR-146b-3p	34	55	54	-23.99	hsa-miR-146b-3p	47	55	-12.86
1097	TNPO2	hsa-miR-150-5p	6	34	33	-30.3	hsa-miR-150-5p	13	34	33	-26.36	hsa-miR-150-5p	25	33	-15.23
1097	TNPO2	hsa-miR-181a-3p	2	30	29	-20.3	hsa-miR-181a-3p	9	30	29	-15.05	hsa-miR-181a-3p	22	30	-6.96
1097	TNPO2	hsa-miR-1913	28	58	57	-35.8	hsa-miR-1913	31	57	56	-31.7	hsa-miR-1913	50	57	-19.02
1097	TNPO2	hsa-miR-198	30	55	54	-21.8	hsa-miR-198	34	55	54	-13.08	hsa-miR-198	47	55	-6.12
1097	TNPO2	hsa-miR-296-5p	16	37	36	-36.5	hsa-miR-296-5p	17	37	36	-31.69	hsa-miR-296-5p	29	37	-19.55
1097	TNPO2	hsa-miR-3157-5p	5	27	26	-27.7	hsa-miR-3157-5p	5	26	25	-22.36	hsa-miR-3157-5p	18	26	-14.23
1097	TNPO2	hsa-miR-3176	24	45	44	-28.2	hsa-miR-3176	27	45	44	-19.66	hsa-miR-3176	37	45	-13.69
1097	TNPO2	hsa-miR-3181	22	37	36	-27.9	hsa-miR-3181	21	39	38	-21.77	hsa-miR-3181	31	39	-12.4
1097	TNPO2	hsa-miR-324-3p	38	57	56	-32.9	hsa-miR-324-3p	37	57	56	-27.77	hsa-miR-324-3p	50	57	-17.82
1097	TNPO2	hsa-miR-340-3p	26	45	44	-18.3	hsa-miR-340-3p	23	44	43	-18.24	hsa-miR-340-3p	36	44	-5.44
1097	TNPO2	hsa-miR-342-3p	1	32	31	-23.5	hsa-miR-342-3p	9	31	30	-20.62	hsa-miR-342-3p	23	31	-6.56
1097	TNPO2	hsa-miR-361-3p	8	34	33	-22.8	hsa-miR-361-3p	11	33	32	-16.99	hsa-miR-361-3p	27	33	-8.14
1097	TNPO2	hsa-miR-3620-3p	1	26	25	-31.1	hsa-miR-3620-3p	4	25	24	-27.57	hsa-miR-3620-3p	17	25	-18.44
1097	TNPO2	hsa-miR-3620-3p	26	62	61	-34.8	hsa-miR-3620-3p	49	67	63	-25.38	hsa-miR-3620-3p	53	61	-20.23
1097	TNPO2	hsa-miR-3648	33	55	54	-33.6	hsa-miR-3648	33	55	54	-32.57	hsa-miR-3648	47	55	-19.22
1097	TNPO2	hsa-miR-3679-3p	41	64	63	-26.3	hsa-miR-3679-3p	42	63	62	-22.83	hsa-miR-3679-3p	55	63	-14.48
1097	TNPO2	hsa-miR-4286	10	32	31	-27.1	hsa-miR-4286	16	32	31	-19.44	hsa-miR-4286	20	28	-8.87
1097	TNPO2	hsa-miR-4286	41	59	58	-22.5	hsa-miR-4286	43	59	58	-19.37	hsa-miR-4286	51	59	-8.54
1097	TNPO2	hsa-miR-4324	23	43	42	-27.9	hsa-miR-4324	21	41	40	-22.58	hsa-miR-4324	33	41	-11.75
1097	TNPO2	hsa-miR-4324	41	54	53	-23.6	hsa-miR-4324	35	53	52	-24.22	hsa-miR-4324	46	53	-9.48
1097	TNPO2	hsa-miR-501-3p	10	28	27	-23.1	hsa-miR-501-3p	7	28	27	-16.69	hsa-miR-501-3p	20	28	-10.17
1097	TNPO2	hsa-miR-512-5p	2	25	24	-28.9	hsa-miR-512-5p	2	24	23	-23.92	hsa-miR-512-5p	16	24	-13.15
1097	TNPO2	hsa-miR-532-3p	11	34	33	-31.7	hsa-miR-532-3p	11	33	32	-30.22	hsa-miR-532-3p	26	33	-18.83
1097	TNPO2	hsa-miR-542-5p	34	53	52	-21.5	hsa-miR-542-5p	29	52	51	-18.48	hsa-miR-542-5p	44	52	-3.53
1097	TNPO2	hsa-miR-550a-5p	14	43	42	-27.3	hsa-miR-550a-5p	22	44	42	-22.48	hsa-miR-550a-5p	36	44	-11.68
1097	TNPO2	hsa-miR-629-3p	41	65	64	-27.7	hsa-miR-629-3p	44	65	64	-22.97	hsa-miR-629-3p	58	65	-17.84
1097	TNPO2	hsa-miR-638	14	50	49	-27	hsa-miR-638	28	50	49	-20.32	hsa-miR-638	42	50	-9.17
1097	TNPO2	hsa-miR-661	18	43	42	-40.3	hsa-miR-661	18	42	41	-33.93	hsa-miR-661	35	42	-21.35
1097	TNPO2	hsa-miR-769-5p	24	51	50	-27.8	hsa-miR-769-5p	33	50	49	-18.22	hsa-miR-769-5p	42	50	-5.76
1097	TNPO2	hsa-miR-877-3p	41	67	67	-35.2	hsa-miR-877-3p	47	67	66	-31.93	hsa-miR-877-3p	60	67	-27.04
1097	TNPO2	hsa-miR-941	1	25	24	-27.3	hsa-miR-941	2	24	23	-21.37	hsa-miR-941	17	24	-12.65
1098	TSC22D4	hsa-miR-106b-3p	7	33	32	-20.1	hsa-miR-106b-3p	8	33	32	-16.58	hsa-miR-106b-3p	25	33	-2.78
1098	TSC22D4	hsa-miR-1237-3p	14	42	41	-35.6	hsa-miR-1237-3p	18	41	40	-28.97	hsa-miR-1237-3p	34	41	-14.37
1098	TSC22D4	hsa-miR-1247-5p	3	30	29	-30.1	hsa-miR-1247-5p	7	30	29	-25.48	hsa-miR-1247-5p	23	30	-13
1098	TSC22D4	hsa-miR-133b	40	64	63	-23.6	hsa-miR-133b	43	64	63	-19.43	hsa-miR-133b	56	64	3.1
1098	TSC22D4	hsa-miR-146a-3p	11	40	39	-25	hsa-miR-146a-3p	18	39	38	-22.07	hsa-miR-146a-3p	33	39	-2.63
1098	TSC22D4	hsa-miR-149-5p	7	38	37	-32.6	hsa-miR-149-5p	15	37	36	-25.53	hsa-miR-149-5p	29	37	-9.52
1098	TSC22D4	hsa-miR-150-5p	24	57	56	-24.8	hsa-miR-150-5p	35	56	55	-19.95	hsa-miR-150-5p	50	56	1.69
1098	TSC22D4	hsa-miR-186-3p	32	54	53	-18.6	hsa-miR-186-3p	33	54	53	-25.85	hsa-miR-186-3p	46	54	7.47
1098	TSC22D4	hsa-miR-1914-3p	17	51	50	-30.3	hsa-miR-1914-3p	29	50	49	-24.75	hsa-miR-1914-3p	42	50	0.76
1098	TSC22D4	hsa-miR-1915-3p	25	54	53	-25.7	hsa-miR-1915-3p	35	54	53	-16.51	hsa-miR-1915-3p	47	54	2.05
1098	TSC22D4	hsa-miR-204-5p	14	43	42	-28.6	hsa-miR-204-5p	21	42	41	-24.08	hsa-miR-204-5p	34	42	-7.94
1098	TSC22D4	hsa-miR-211-5p	14	43	42	-27.9	hsa-miR-211-5p	20	42	41	-24.61	hsa-miR-211-5p	34	42	-8.44
1098	TSC22D4	hsa-miR-2116-3p	49	57	56	-18.5	hsa-miR-2116-3p	36	56	55	-23.14	hsa-miR-2116-3p	50	56	-2.53
1098	TSC22D4	hsa-miR-218-1-3p	32	63	62	-24	hsa-miR-218-1-3p	42	63	62	-17.13	hsa-miR-218-1-3p	56	63	2.29
1098	TSC22D4	hsa-miR-23a-5p	30	47	46	-27.8	hsa-miR-23a-5p	25	46	45	-24.67	hsa-miR-23a-5p	39	46	-0.43
1098	TSC22D4	hsa-miR-23b-5p	28	46	45	-25.5	hsa-miR-23b-5p	22	46	45	-19.67	hsa-miR-23b-5p	39	46	-0.53
1098	TSC22D4	hsa-miR-23b-5p	47	62	61	-17.3	hsa-miR-23b-5p	42	63	61	-15.42	hsa-miR-23b-5p	54	62	5.42
1098	TSC22D4	hsa-miR-29b-2-5p	39	63	62	-25.8	hsa-miR-29b-2-5p	38	63	62	-19.23	hsa-miR-29b-2-5p	56	63	0.89
1098	TSC22D4	hsa-miR-3176	10	29	28	-20.3	hsa-miR-3176	10	29	28	-16.63	hsa-miR-3176	21	29	-2.89
1098	TSC22D4	hsa-miR-340-3p	29	59	58	-20.4	hsa-miR-340-3p	37	58	57	-18.82	hsa-miR-340-3p	50	58	7.04
1098	TSC22D4	hsa-miR-342-5p	31	49	48	-26.4	hsa-miR-342-5p	29	49	48	-24.61	hsa-miR-342-5p	41	49	2.7
1098	TSC22D4	hsa-miR-345-5p	14	37	36	-28.7	hsa-miR-345-5p	16	37	36	-22.34	hsa-miR-345-5p	29	37	-8.92
1098	TSC22D4	hsa-miR-365a-3p	9	34	33	-21.5	hsa-miR-365a-3p	12	35	33	-16.97	hsa-miR-365a-3p	27	35	-2.39
1098	TSC22D4	hsa-miR-3679-3p	35	60	59	-25.2	hsa-miR-3679-3p	38	60	59	-21.35	hsa-miR-3679-3p	51	59	2.72
1098	TSC22D4	hsa-miR-376a-3p	29	55	54	-21	hsa-miR-376a-3p	35	55	54	-14.78	hsa-miR-376a-3p	47	55	6.48
1098	TSC22D4	hsa-miR-376b-3p	28	55	54	-19.7	hsa-miR-376b-3p	34	55	54	-14.78	hsa-miR-376b-3p	47	55	7.28
1098	TSC22D4	hsa-miR-423-3p	10	32	31	-35.7	hsa-miR-423-3p	9	32	31	-30.27	hsa-miR-423-3p	24	32	-18.95
1098	TSC22D4	hsa-miR-423-5p	31	50	49	-18.8	hsa-miR-423-5p	28	50	49	-14.77	hsa-miR-423-5p	44	50	5.93
1098	TSC22D4	hsa-miR-4324	5	25	24	-25.1	hsa-miR-4324	7	25	24	-21.36	hsa-miR-4324	17	25	-11.76
1098	TSC22D4	hsa-miR-4326	26	42	41	-24.5	hsa-miR-4326	24	43	41	-21.3	hsa-miR-4326	35	43	-5.05
1098	TSC22D4	hsa-miR-454-5p	33	58	57	-19.5	hsa-miR-454-5p	37	58	57	-13.8	hsa-miR-454-5p	50	58	6.46
1098	TSC22D4	hsa-miR-513a-5p	38	54	53	-18.7	hsa-miR-513a-5p	38	55	54	-15.62	hsa-miR-513a-5p	45	53	7.99
1098	TSC22D4	hsa-miR-516a-3p	17	44	43	-18.3	hsa-miR-516a-3p	27	44	43	-13.32	hsa-miR-516a-3p	37	44	1.84
1098	TSC22D4	hsa-miR-532-3p	37	57	56	-26.8	hsa-miR-532-3p	35	56	55	-22.49	hsa-miR-532-3p	48	56	1.48
1098	TSC22D4	hsa-miR-608	51	67	67	-22	hsa-miR-608	43	67	66	-24.29	hsa-miR-608	59	67	0.43
1098	TSC22D4	hsa-miR-615-5p	25	48	47	-32.7	hsa-miR-615-5p	23	46	45	-32.16	hsa-miR-615-5p	39	47	-4.38
1098	TSC22D4	hsa-miR-617	15	35	34	-22.4	hsa-miR-617	13	35	34	-17.91	hsa-miR-617	27	35	-2.69
1098	TSC22D4	hsa-miR-642a-5p	25	59	58	-25.4	hsa-miR-642a-5p	39	59	58	-16.72	hsa-miR-642a-5p	51	59	0.71
1098	TSC22D4	hsa-miR-652-3p	13	36	35	-22.8	hsa-miR-652-3p	17	37	35	-16.09	hsa-miR-652-3p	29	37	-1.92
1098	TSC22D4	hsa-miR-659-3p	35	64	63	-30.6	hsa-miR-659-3p	36	64	63	-26.14	hsa-miR-659-3p	57	64	-4.47
1098	TSC22D4	hsa-miR-877-5p	25	52	51	-21.2	hsa-miR-877-5p	33	52	51	-14.77	hsa-miR-877-5p	44	52	5.77
1098	TSC22D4	hsa-miR-92a-1-5p	28	66	65	-22.2	hsa-miR-92a-1-5p	44	66	65	-17.59	hsa-miR-92a-1-5p	60	66	6.03
1098	TSC22D4	hsa-miR-939-5p	16	47	46	-31.6	hsa-miR-939-5p	28	49	48	-22.75	hsa-miR-939-5p	41	49	-1.79
1093	TMOD2	hsa-miR-101-3p	38	52	51	-18.1	hsa-miR-101-3p	31	51	50	-11.28	hsa-miR-101-3p	43	51	12.01
1093	TMOD2	hsa-miR-103a-3p	31	51	50	-24.7	hsa-miR-103a-3p	30	51	50	-17.91	hsa-miR-103a-3p	43	51	-0.18
1093	TMOD2	hsa-miR-107	31	51	50	-24.7	hsa-miR-107	30	51	50	-17.91	hsa-miR-107	43	51	-0.18
1093	TMOD2	hsa-miR-1226-5p	14	38	37	-28.4	hsa-miR-1226-5p	13	39	37	-23.95	hsa-miR-1226-5p	31	39	-4.6
1093	TMOD2	hsa-miR-1229-3p	6	60	59	-27.9	hsa-miR-1229-3p	36	59	58	-21.86	hsa-miR-1229-3p	52	59	-7.48
1093	TMOD2	hsa-miR-1236-3p	18	63	62	-25.9	hsa-miR-1236-3p	41	62	61	-20.27	hsa-miR-1236-3p	55	62	-10.87
1093	TMOD2	hsa-miR-1260b	45	59	58	-22.7	hsa-miR-1260b	40	59	58	-17.15	hsa-miR-1260b	52	59	-0.37
1093	TMOD2	hsa-miR-149-3p	23	40	39	-27.1	hsa-miR-149-3p	21	40	39	-21.07	hsa-miR-149-3p	33	40	-2.71
1093	TMOD2	hsa-miR-150-5p	45	61	60	-26	hsa-miR-150-5p	39	60	59	-24.35	hsa-miR-150-5p	52	60	-2.04
1093	TMOD2	hsa-miR-17-3p	26	51	50	-23.3	hsa-miR-17-3p	32	53	52	-18.59	hsa-miR-17-3p	42	50	4.04
1093	TMOD2	hsa-miR-181a-3p	20	57	56	-19.8	hsa-miR-181a-3p	34	57	56	-12.41	hsa-miR-181a-3p	49	57	4.74
1093	TMOD2	hsa-miR-1915-3p	29	54	53	-26.9	hsa-miR-1915-3p	34	54	53	-22.15	hsa-miR-1915-3p	46	54	-3.83
1093	TMOD2	hsa-miR-196b-3p	12	54	53	-22.5	hsa-miR-196b-3p	31	53	52	-14.09	hsa-miR-196b-3p	45	53	-0.38
1093	TMOD2	hsa-miR-199a-3p	15	33	32	-17.4	hsa-miR-199a-3p	11	33	32	-13.82	hsa-miR-199a-3p	27	33	-0.055
1093	TMOD2	hsa-miR-21-5p	40	66	65	-18.4	hsa-miR-21-5p	44	65	64	-12.63	hsa-miR-21-5p	57	65	-3.77
1093	TMOD2	hsa-miR-3177-3p	23	54	53	-21.9	hsa-miR-3177-3p	31	53	51	-15.3	hsa-miR-3177-3p	45	53	3.01
1093	TMOD2	hsa-miR-342-3p	14	61	60	-21.2	hsa-miR-342-3p	34	60	59	-14.14	hsa-miR-342-3p	50	58	6.06
1093	TMOD2	hsa-miR-34a-5p	15	35	34	-19.5	hsa-miR-34a-5p	14	35	34	-13.53	hsa-miR-34a-5p	29	35	0.75
1093	TMOD2	hsa-miR-3679-3p	38	60	59	-25.3	hsa-miR-3679-3p	36	59	58	-22.46	hsa-miR-3679-3p	52	60	0.83
1093	TMOD2	hsa-miR-376a-5p	44	66	65	-22.5	hsa-miR-376a-5p	44	66	65	-18.83	hsa-miR-376a-5p	58	66	-9.49
1093	TMOD2	hsa-miR-424-5p	17	51	50	-17.4	hsa-miR-424-5p	31	52	50	-10.61	hsa-miR-424-5p	44	52	7.48
1093	TMOD2	hsa-miR-425-5p	5	46	45	-23.3	hsa-miR-425-5p	21	45	44	-12.8	hsa-miR-425-5p	37	45	3.68
1093	TMOD2	hsa-miR-4286	44	58	57	-20.8	hsa-miR-4286	43	59	57	-16.88	hsa-miR-4286	51	59	0.82
1093	TMOD2	hsa-miR-449a	15	35	34	-18.5	hsa-miR-449a	14	35	34	-14.6	hsa-miR-449a	29	35	1.05
1093	TMOD2	hsa-miR-449b-5p	15	35	34	-18.7	hsa-miR-449b-5p	14	35	34	-16.99	hsa-miR-449b-5p	29	35	0.85
1093	TMOD2	hsa-miR-483-5p	24	43	42	-25.6	hsa-miR-483-5p	23	44	42	-23.09	hsa-miR-483-5p	36	44	-1.62
1093	TMOD2	hsa-miR-532-3p	38	63	62	-29.4	hsa-miR-532-3p	41	60	59	-20.34	hsa-miR-532-3p	53	60	-6.44
1093	TMOD2	hsa-miR-629-3p	45	62	61	-23.9	hsa-miR-629-3p	41	62	61	-19.57	hsa-miR-629-3p	54	62	-8.78
1093	TMOD2	hsa-miR-642a-5p	48	63	62	-18.5	hsa-miR-642a-5p	44	65	62	-13.15	hsa-miR-642a-5p	51	59	3.42
1093	TMOD2	hsa-miR-650	17	40	39	-32.3	hsa-miR-650	16	39	38	-28.83	hsa-miR-650	30	38	-3.19
1093	TMOD2	hsa-miR-660-5p	34	56	55	-24.5	hsa-miR-660-5p	32	55	54	-20.56	hsa-miR-660-5p	47	55	-0.32
1093	TMOD2	hsa-miR-766-3p	5	25	24	-28.7	hsa-miR-766-3p	5	25	24	-27.69	hsa-miR-766-3p	17	25	-18.08
1093	TMOD2	hsa-miR-766-3p	37	60	59	-29.4	hsa-miR-766-3p	40	60	59	-23.2	hsa-miR-766-3p	52	60	-8.7
1093	TMOD2	hsa-miR-877-3p	49	63	62	-25.1	hsa-miR-877-3p	43	63	62	-22.55	hsa-miR-877-3p	56	63	-12.8
11	ZNF740	hsa-miR-1224-3p	8	32	31	-33.7	hsa-miR-1224-3p	18	37	34	-20.08	hsa-miR-1224-3p	22	30	-14.96
11	ZNF740	hsa-miR-1225-3p	14	34	33	-32.7	hsa-miR-1225-3p	14	35	33	-27.49	hsa-miR-1225-3p	26	34	-16.98
11	ZNF740	hsa-miR-1226-3p	5	27	26	-28.8	hsa-miR-1226-3p	5	26	25	-25.82	hsa-miR-1226-3p	18	26	-14.94
11	ZNF740	hsa-miR-1247-5p	10	31	30	-35.8	hsa-miR-1247-5p	8	31	30	-26.13	hsa-miR-1247-5p	23	31	-15.33
11	ZNF740	hsa-miR-1249	6	33	32	-37	hsa-miR-1249	9	32	31	-33.1	hsa-miR-1249	24	32	-21.5
11	ZNF740	hsa-miR-1285-3p	16	39	38	-22.5	hsa-miR-1285-3p	19	40	38	-12.56	hsa-miR-1285-3p	32	40	-8.65
11	ZNF740	hsa-miR-150-5p	5	29	28	-29.9	hsa-miR-150-5p	7	28	27	-23.73	hsa-miR-150-5p	19	27	-15.38
11	ZNF740	hsa-miR-1913	11	33	32	-35.3	hsa-miR-1913	14	35	34	-27.38	hsa-miR-1913	27	35	-19.49
11	ZNF740	hsa-miR-3065-3p	16	24	23	-12	hsa-miR-3065-3p	1	23	22	-12.48	hsa-miR-3065-3p	15	23	-2.71
11	ZNF740	hsa-miR-324-3p	11	29	28	-24.1	hsa-miR-324-3p	11	29	28	-15.78	hsa-miR-324-3p	21	29	-8.08
11	ZNF740	hsa-miR-324-5p	18	36	35	-17.9	hsa-miR-324-5p	14	37	36	-12.72	hsa-miR-324-5p	28	36	-2.64
11	ZNF740	hsa-miR-339-5p	19	32	31	-22	hsa-miR-339-5p	13	32	31	-25.4	hsa-miR-339-5p	24	32	-13.7
11	ZNF740	hsa-miR-3943	8	35	34	-31.2	hsa-miR-3943	8	34	33	-25.99	hsa-miR-3943	27	34	-15.98
11	ZNF740	hsa-miR-4286	20	33	32	-22.8	hsa-miR-4286	15	31	30	-21.11	hsa-miR-4286	23	31	-7.83
11	ZNF740	hsa-miR-642a-5p	11	31	30	-28.7	hsa-miR-642a-5p	10	31	30	-24.46	hsa-miR-642a-5p	25	33	-9.06
110	NEO1	hsa-miR-1225-3p	11	30	29	-36.1	hsa-miR-1225-3p	11	32	29	-33.14	hsa-miR-1225-3p	24	32	-25.47
110	NEO1	hsa-miR-1249	8	30	29	-40	hsa-miR-1249	9	31	29	-34.05	hsa-miR-1249	23	31	-28.46
110	NEO1	hsa-miR-1260a	8	25	24	-28	hsa-miR-1260a	6	23	22	-23.33	hsa-miR-1260a	16	23	-16.18
110	NEO1	hsa-miR-1260b	8	25	24	-29.3	hsa-miR-1260b	5	23	22	-23.45	hsa-miR-1260b	16	23	-16.38
110	NEO1	hsa-miR-1295a	15	33	32	-20.1	hsa-miR-1295a	13	33	32	-15.28	hsa-miR-1295a	25	33	-7.32
110	NEO1	hsa-miR-133b	11	31	30	-30.3	hsa-miR-133b	11	33	32	-23.2	hsa-miR-133b	25	33	-17.62
110	NEO1	hsa-miR-150-5p	6	27	26	-28	hsa-miR-150-5p	3	24	23	-23.79	hsa-miR-150-5p	16	24	-11.71
110	NEO1	hsa-miR-296-5p	12	32	31	-38.4	hsa-miR-296-5p	12	32	31	-31.74	hsa-miR-296-5p	25	32	-26.27
110	NEO1	hsa-miR-3117-3p	8	34	33	-22.6	hsa-miR-3117-3p	13	33	32	-13.76	hsa-miR-3117-3p	25	33	-6.12
110	NEO1	hsa-miR-324-3p	18	30	29	-18.1	hsa-miR-324-3p	14	33	30	-13.24	hsa-miR-324-3p	18	26	-13.95
110	NEO1	hsa-miR-361-3p	2	25	24	-29.3	hsa-miR-361-3p	1	24	23	-25.43	hsa-miR-361-3p	18	24	-15.71
110	NEO1	hsa-miR-3679-3p	8	29	28	-25.8	hsa-miR-3679-3p	5	26	25	-19.96	hsa-miR-3679-3p	19	26	-9.55
110	NEO1	hsa-miR-4286	6	23	22	-22.9	hsa-miR-4286	7	23	22	-18.5	hsa-miR-4286	15	23	-11.58
110	NEO1	hsa-miR-4286	21	29	28	-15.8	hsa-miR-4286	15	31	28	-18.04	hsa-miR-4286	21	29	-10.97
110	NEO1	hsa-miR-483-3p	9	29	28	-34.8	hsa-miR-483-3p	10	31	28	-31.92	hsa-miR-483-3p	20	28	-17.26
110	NEO1	hsa-miR-532-3p	10	27	26	-30.1	hsa-miR-532-3p	1	24	23	-25.62	hsa-miR-532-3p	17	24	-16.51
1100	CHRM1	hsa-miR-10a-5p	29	56	55	-19.4	hsa-miR-10a-5p	31	55	54	-13.69	hsa-miR-10a-5p	47	55	10.8
1100	CHRM1	hsa-miR-10b-5p	29	56	55	-21.9	hsa-miR-10b-5p	31	55	54	-15.99	hsa-miR-10b-5p	47	55	10.19
1100	CHRM1	hsa-miR-1224-3p	38	58	57	-18.5	hsa-miR-1224-3p	38	58	57	-15.38	hsa-miR-1224-3p	52	58	0.35
1100	CHRM1	hsa-miR-1229-3p	38	59	58	-20.6	hsa-miR-1229-3p	38	59	58	-16.66	hsa-miR-1229-3p	52	59	-2.48
1100	CHRM1	hsa-miR-1260a	30	59	58	-22	hsa-miR-1260a	43	59	58	-15.78	hsa-miR-1260a	52	59	4.57
1100	CHRM1	hsa-miR-1260b	30	59	58	-22.6	hsa-miR-1260b	42	59	58	-15.78	hsa-miR-1260b	52	59	4.9
1100	CHRM1	hsa-miR-1292-5p	13	47	46	-27.4	hsa-miR-1292-5p	23	47	46	-24.15	hsa-miR-1292-5p	39	47	-0.12
1100	CHRM1	hsa-miR-130a-3p	43	66	65	-18.6	hsa-miR-130a-3p	45	66	65	-10.56	hsa-miR-130a-3p	58	66	5.11
1100	CHRM1	hsa-miR-148b-3p	40	66	65	-17.8	hsa-miR-148b-3p	45	67	65	-11.37	hsa-miR-148b-3p	59	67	4.53
1100	CHRM1	hsa-miR-185-5p	24	46	45	-26.9	hsa-miR-185-5p	23	45	44	-24.53	hsa-miR-185-5p	37	45	-0.35
1100	CHRM1	hsa-miR-188-3p	39	59	58	-31.2	hsa-miR-188-3p	38	59	58	-24.31	hsa-miR-188-3p	53	59	-3.35
1100	CHRM1	hsa-miR-1909-3p	10	50	49	-28.6	hsa-miR-1909-3p	29	50	49	-21.32	hsa-miR-1909-3p	44	50	-6.57
1100	CHRM1	hsa-miR-191-5p	30	44	43	-14.5	hsa-miR-191-5p	27	44	43	-10.26	hsa-miR-191-5p	37	44	7.29
1100	CHRM1	hsa-miR-214-3p	28	52	51	-27.5	hsa-miR-214-3p	30	52	51	-22.42	hsa-miR-214-3p	45	52	0.93
1100	CHRM1	hsa-miR-26b-3p	5	34	33	-21.8	hsa-miR-26b-3p	12	33	32	-16.69	hsa-miR-26b-3p	25	33	11.93
1100	CHRM1	hsa-miR-299-5p	10	23	22	-21.9	hsa-miR-299-5p	3	23	22	-16.86	hsa-miR-299-5p	15	23	3.93
1100	CHRM1	hsa-miR-301a-3p	47	66	65	-16.8	hsa-miR-301a-3p	44	66	65	-12.31	hsa-miR-301a-3p	58	66	8.21
1100	CHRM1	hsa-miR-301b	47	66	65	-16.8	hsa-miR-301b	44	66	65	-10.87	hsa-miR-301b	58	66	8.21
1100	CHRM1	hsa-miR-3157-5p	24	58	57	-20.1	hsa-miR-3157-5p	36	57	56	-16.16	hsa-miR-3157-5p	49	57	9.04
1100	CHRM1	hsa-miR-324-5p	44	64	63	-22.9	hsa-miR-324-5p	40	63	62	-20.32	hsa-miR-324-5p	55	63	4.33
1100	CHRM1	hsa-miR-331-3p	9	28	27	-26.5	hsa-miR-331-3p	6	29	27	-23.17	hsa-miR-331-3p	21	29	4.14
1100	CHRM1	hsa-miR-338-3p	27	54	53	-19.9	hsa-miR-338-3p	32	53	52	-13.3	hsa-miR-338-3p	47	53	10.71
1100	CHRM1	hsa-miR-339-3p	31	67	66	-26.2	hsa-miR-339-3p	45	67	66	-19.6	hsa-miR-339-3p	59	67	-0.76
1100	CHRM1	hsa-miR-33b-5p	49	65	64	-19.2	hsa-miR-33b-5p	45	64	63	-14.14	hsa-miR-33b-5p	56	64	6.61
1100	CHRM1	hsa-miR-342-3p	22	59	58	-25.1	hsa-miR-342-3p	36	58	57	-14.92	hsa-miR-342-3p	50	58	5.56
1100	CHRM1	hsa-miR-34a-3p	23	56	55	-20.9	hsa-miR-34a-3p	35	55	54	-10.82	hsa-miR-34a-3p	47	55	11.89
1100	CHRM1	hsa-miR-3619-5p	29	53	52	-24.5	hsa-miR-3619-5p	31	52	51	-18.47	hsa-miR-3619-5p	45	52	5.33
1100	CHRM1	hsa-miR-3676-3p	5	26	25	-27	hsa-miR-3676-3p	5	25	24	-26.77	hsa-miR-3676-3p	17	25	3.71
1100	CHRM1	hsa-miR-3679-3p	46	60	59	-25.3	hsa-miR-3679-3p	38	60	59	-19.04	hsa-miR-3679-3p	51	59	5.03
1100	CHRM1	hsa-miR-4286	46	58	57	-19.3	hsa-miR-4286	41	59	57	-13.25	hsa-miR-4286	51	59	7.22
1100	CHRM1	hsa-miR-4326	10	31	30	-24.5	hsa-miR-4326	11	31	30	-19.21	hsa-miR-4326	24	31	3.62
1100	CHRM1	hsa-miR-454-3p	43	66	65	-23.8	hsa-miR-454-3p	43	66	65	-19.3	hsa-miR-454-3p	58	66	-2.08
1100	CHRM1	hsa-miR-512-5p	40	56	55	-24.2	hsa-miR-512-5p	37	55	54	-19.9	hsa-miR-512-5p	48	55	7.49
1100	CHRM1	hsa-miR-515-3p	39	67	66	-24	hsa-miR-515-3p	45	66	65	-17.11	hsa-miR-515-3p	58	66	3.31
1100	CHRM1	hsa-miR-519a-3p	45	66	65	-19.4	hsa-miR-519a-3p	43	67	65	-16.08	hsa-miR-519a-3p	59	67	3.53
1100	CHRM1	hsa-miR-519b-3p	44	66	65	-22.7	hsa-miR-519b-3p	43	67	65	-19.58	hsa-miR-519b-3p	59	67	0.23
1100	CHRM1	hsa-miR-519c-3p	44	66	65	-20.5	hsa-miR-519c-3p	43	67	65	-17.08	hsa-miR-519c-3p	59	67	2.53
1100	CHRM1	hsa-miR-542-3p	22	44	43	-14.5	hsa-miR-542-3p	25	46	45	-14.52	hsa-miR-542-3p	38	46	13.72
1100	CHRM1	hsa-miR-542-5p	29	49	48	-16.2	hsa-miR-542-5p	27	49	48	-13.4	hsa-miR-542-5p	41	49	8.91
1100	CHRM1	hsa-miR-548aa	10	39	38	-15.6	hsa-miR-548aa	14	38	37	-12.22	hsa-miR-548aa	31	38	6.43
1100	CHRM1	hsa-miR-548b-3p	19	39	38	-16.3	hsa-miR-548b-3p	20	39	38	-11.61	hsa-miR-548b-3p	32	39	4.51
1100	CHRM1	hsa-miR-548d-3p	10	39	38	-18.5	hsa-miR-548d-3p	20	39	38	-13.74	hsa-miR-548d-3p	31	39	1.91
1100	CHRM1	hsa-miR-589-3p	24	45	44	-28.1	hsa-miR-589-3p	22	42	41	-24.01	hsa-miR-589-3p	34	42	-5.29
1100	CHRM1	hsa-miR-590-5p	45	67	66	-20	hsa-miR-590-5p	45	66	65	-16.11	hsa-miR-590-5p	58	66	6.35
1100	CHRM1	hsa-miR-629-5p	1	25	24	-21.8	hsa-miR-629-5p	4	24	23	-13.21	hsa-miR-629-5p	16	24	5.69
1100	CHRM1	hsa-miR-642a-5p	24	59	58	-20.2	hsa-miR-642a-5p	38	59	58	-10.81	hsa-miR-642a-5p	51	59	12.04
1100	CHRM1	hsa-miR-661	4	29	28	-30.4	hsa-miR-661	4	28	26	-26.9	hsa-miR-661	20	28	0.57
1100	CHRM1	hsa-miR-671-3p	6	34	33	-29.4	hsa-miR-671-3p	14	34	33	-25.03	hsa-miR-671-3p	27	34	0.47
1100	CHRM1	hsa-miR-765	28	46	45	-18.7	hsa-miR-765	26	46	45	-14.39	hsa-miR-765	38	46	9.42
1100	CHRM1	hsa-miR-935	6	34	33	-25.4	hsa-miR-935	9	33	32	-24.19	hsa-miR-935	25	33	9.79
1100	CHRM1	hsa-miR-940	10	51	50	-29.1	hsa-miR-940	32	52	50	-11.87	hsa-miR-940	44	52	-2.45
1100	CHRM1	hsa-miR-941	29	56	55	-23.3	hsa-miR-941	33	55	54	-18.84	hsa-miR-941	48	55	9.19
1101	MLLT6	hsa-miR-1236-3p	6	23	22	-29	hsa-miR-1236-3p	2	23	22	-25.77	hsa-miR-1236-3p	15	23	-19.7
1101	MLLT6	hsa-miR-1236-3p	46	63	62	-28.9	hsa-miR-1236-3p	43	64	62	-26.94	hsa-miR-1236-3p	56	64	-15.69
1101	MLLT6	hsa-miR-1237-3p	46	64	63	-32.3	hsa-miR-1237-3p	43	63	62	-30.7	hsa-miR-1237-3p	55	63	-15.5
1101	MLLT6	hsa-miR-1245a	12	44	43	-18	hsa-miR-1245a	23	43	42	-12.36	hsa-miR-1245a	35	43	1.69
1101	MLLT6	hsa-miR-1247-5p	3	23	22	-30.3	hsa-miR-1247-5p	2	23	22	-28.57	hsa-miR-1247-5p	15	23	-21.4
1101	MLLT6	hsa-miR-1249	43	67	66	-30.8	hsa-miR-1249	45	66	65	-28.38	hsa-miR-1249	58	66	-18.21
1101	MLLT6	hsa-miR-125a-5p	10	55	54	-26.4	hsa-miR-125a-5p	31	54	53	-15.91	hsa-miR-125a-5p	46	54	-11.29
1101	MLLT6	hsa-miR-130b-5p	57	67	66	-10.4	hsa-miR-130b-5p	45	65	63	-16.76	hsa-miR-130b-5p	57	65	-7.46
1101	MLLT6	hsa-miR-133b	3	30	29	-26.9	hsa-miR-133b	7	28	27	-24.45	hsa-miR-133b	20	28	-14.47
1101	MLLT6	hsa-miR-149-5p	7	30	29	-26.3	hsa-miR-149-5p	7	29	28	-24.72	hsa-miR-149-5p	21	29	-13.77
1101	MLLT6	hsa-miR-181b-5p	22	67	66	-17.6	hsa-miR-181b-5p	45	67	66	-11.15	hsa-miR-181b-5p	59	67	-6.85
1101	MLLT6	hsa-miR-19b-3p	4	36	35	-16.2	hsa-miR-19b-3p	15	37	35	-11.65	hsa-miR-19b-3p	29	37	-1.46
1101	MLLT6	hsa-miR-202-3p	23	43	42	-19.3	hsa-miR-202-3p	22	42	41	-17.5	hsa-miR-202-3p	34	42	1.3
1101	MLLT6	hsa-miR-204-5p	4	24	23	-28.5	hsa-miR-204-5p	4	24	23	-23.95	hsa-miR-204-5p	18	24	-17.11
1101	MLLT6	hsa-miR-211-5p	4	24	23	-33.8	hsa-miR-211-5p	4	24	23	-30.36	hsa-miR-211-5p	18	24	-23.31
1101	MLLT6	hsa-miR-23a-5p	18	27	26	-19.7	hsa-miR-23a-5p	6	27	26	-15.27	hsa-miR-23a-5p	19	27	-8.7
1101	MLLT6	hsa-miR-23b-5p	9	28	27	-25.9	hsa-miR-23b-5p	5	27	26	-22.17	hsa-miR-23b-5p	19	27	-13.5
1101	MLLT6	hsa-miR-28-5p	26	45	44	-16.4	hsa-miR-28-5p	21	44	43	-12.47	hsa-miR-28-5p	36	44	4.93
1101	MLLT6	hsa-miR-320c	21	33	32	-17.1	hsa-miR-320c	14	33	32	-11.07	hsa-miR-320c	25	33	-4.61
1101	MLLT6	hsa-miR-320d	21	33	32	-17.1	hsa-miR-320d	15	33	32	-11.07	hsa-miR-320d	25	33	-4.61
1101	MLLT6	hsa-miR-320e	21	33	32	-16.8	hsa-miR-320e	15	32	31	-11.16	hsa-miR-320e	24	32	-4.62
1101	MLLT6	hsa-miR-324-3p	24	56	55	-26.1	hsa-miR-324-3p	37	56	55	-18.57	hsa-miR-324-3p	48	56	-10.45
1101	MLLT6	hsa-miR-339-5p	6	24	23	-23.8	hsa-miR-339-5p	1	23	22	-20.55	hsa-miR-339-5p	15	23	-12.7
1101	MLLT6	hsa-miR-339-5p	32	60	59	-29.5	hsa-miR-339-5p	33	58	57	-25.3	hsa-miR-339-5p	50	58	-9.96
1101	MLLT6	hsa-miR-361-3p	25	55	54	-25.9	hsa-miR-361-3p	30	54	53	-24.71	hsa-miR-361-3p	47	54	-10.19
1101	MLLT6	hsa-miR-362-5p	58	65	64	-11.5	hsa-miR-362-5p	42	65	64	-14.31	hsa-miR-362-5p	59	65	-8.86
1101	MLLT6	hsa-miR-3679-3p	31	59	58	-25.7	hsa-miR-3679-3p	35	56	55	-19.19	hsa-miR-3679-3p	49	56	-5.84
1101	MLLT6	hsa-miR-3687	30	52	51	-23.6	hsa-miR-3687	28	51	50	-21.04	hsa-miR-3687	44	51	-6.79
1101	MLLT6	hsa-miR-4286	44	59	58	-23.1	hsa-miR-4286	43	59	58	-19.52	hsa-miR-4286	51	59	-10.41
1101	MLLT6	hsa-miR-4326	44	63	62	-30	hsa-miR-4326	45	62	60	-25.91	hsa-miR-4326	54	62	-15.18
1101	MLLT6	hsa-miR-488-5p	8	52	51	-27.2	hsa-miR-488-5p	32	51	50	-17.5	hsa-miR-488-5p	43	51	-8.73
1101	MLLT6	hsa-miR-501-5p	58	65	64	-10.9	hsa-miR-501-5p	41	65	64	-21.97	hsa-miR-501-5p	59	65	-13.66
1101	MLLT6	hsa-miR-524-5p	7	37	36	-22.2	hsa-miR-524-5p	15	36	35	-19.25	hsa-miR-524-5p	30	36	-5.69
1101	MLLT6	hsa-miR-532-3p	31	57	56	-25.2	hsa-miR-532-3p	35	56	55	-19.94	hsa-miR-532-3p	48	56	-7.15
1101	MLLT6	hsa-miR-548a-3p	8	34	33	-16.5	hsa-miR-548a-3p	14	33	32	-12.07	hsa-miR-548a-3p	25	33	-1.61
1101	MLLT6	hsa-miR-615-5p	6	27	26	-24.1	hsa-miR-615-5p	7	28	26	-21	hsa-miR-615-5p	20	28	-13.37
1101	MLLT6	hsa-miR-642a-5p	19	59	58	-24.3	hsa-miR-642a-5p	38	59	58	-18.38	hsa-miR-642a-5p	53	61	-7.01
1101	MLLT6	hsa-miR-661	10	29	28	-32.9	hsa-miR-661	9	31	28	-26.49	hsa-miR-661	23	31	-21.09
1101	MLLT6	hsa-miR-7-1-3p	2	35	34	-21.4	hsa-miR-7-1-3p	15	36	34	-13.57	hsa-miR-7-1-3p	28	36	-7.6
1101	MLLT6	hsa-miR-769-3p	19	42	41	-23.9	hsa-miR-769-3p	22	43	41	-18.61	hsa-miR-769-3p	35	43	-4.05
1094	LASP1	hsa-miR-1224-3p	36	59	58	-27	hsa-miR-1224-3p	38	58	57	-20.88	hsa-miR-1224-3p	52	58	-10.67
1094	LASP1	hsa-miR-125a-5p	12	42	41	-28.4	hsa-miR-125a-5p	17	42	41	-21.39	hsa-miR-125a-5p	34	42	-8.91
1094	LASP1	hsa-miR-125b-5p	12	42	41	-26.5	hsa-miR-125b-5p	20	42	41	-20.25	hsa-miR-125b-5p	34	42	-7.21
1094	LASP1	hsa-miR-1260a	29	60	59	-24.1	hsa-miR-1260a	41	59	58	-18.95	hsa-miR-1260a	52	59	-6.43
1094	LASP1	hsa-miR-1260b	29	60	59	-24.2	hsa-miR-1260b	40	59	58	-18.95	hsa-miR-1260b	52	59	-6.17
1094	LASP1	hsa-miR-1303	9	32	31	-27.1	hsa-miR-1303	10	31	30	-24.99	hsa-miR-1303	23	31	-13.53
1094	LASP1	hsa-miR-139-5p	8	32	31	-26.3	hsa-miR-139-5p	7	31	30	-24.19	hsa-miR-139-5p	25	31	-12.63
1094	LASP1	hsa-miR-181a-3p	29	57	56	-17.2	hsa-miR-181a-3p	36	57	56	-11.42	hsa-miR-181a-3p	49	57	-0.39
1094	LASP1	hsa-miR-193b-3p	11	47	46	-29.4	hsa-miR-193b-3p	26	47	46	-14.9	hsa-miR-193b-3p	39	47	-7.57
1094	LASP1	hsa-miR-198	16	44	43	-29.2	hsa-miR-198	21	43	42	-26.07	hsa-miR-198	35	43	-4.08
1094	LASP1	hsa-miR-23a-3p	56	67	66	-16.8	hsa-miR-23a-3p	47	67	66	-12.13	hsa-miR-23a-3p	61	67	-11.54
1094	LASP1	hsa-miR-23b-3p	51	67	66	-18.3	hsa-miR-23b-3p	47	67	66	-13.84	hsa-miR-23b-3p	61	67	-12.94
1094	LASP1	hsa-miR-24-3p	19	44	43	-25.7	hsa-miR-24-3p	19	44	43	-21.29	hsa-miR-24-3p	37	44	-3.87
1094	LASP1	hsa-miR-26a-5p	39	67	66	-25.1	hsa-miR-26a-5p	46	67	66	-13.53	hsa-miR-26a-5p	59	67	-13.89
1094	LASP1	hsa-miR-3181	29	46	45	-29.2	hsa-miR-3181	28	47	45	-24.81	hsa-miR-3181	39	47	-8.88
1094	LASP1	hsa-miR-362-3p	1	25	24	-20.2	hsa-miR-362-3p	4	25	24	-15.87	hsa-miR-362-3p	18	25	-6.61
1094	LASP1	hsa-miR-3622a-3p	38	67	66	-28.9	hsa-miR-3622a-3p	43	66	65	-19.43	hsa-miR-3622a-3p	58	66	-16.24
1094	LASP1	hsa-miR-376c-3p	37	51	50	-17.4	hsa-miR-376c-3p	29	49	48	-11.45	hsa-miR-376c-3p	43	51	-1.88
1094	LASP1	hsa-miR-377-3p	28	53	52	-22.6	hsa-miR-377-3p	32	53	52	-17.64	hsa-miR-377-3p	46	53	-7.9
1094	LASP1	hsa-miR-421	9	33	32	-20.7	hsa-miR-421	10	32	31	-16.47	hsa-miR-421	24	32	-6.55
1094	LASP1	hsa-miR-4284	29	45	44	-21.3	hsa-miR-4284	26	44	43	-16.13	hsa-miR-4284	36	44	-2.98
1094	LASP1	hsa-miR-4286	40	60	59	-24.7	hsa-miR-4286	43	59	58	-18.99	hsa-miR-4286	51	59	-5.92
1094	LASP1	hsa-miR-4323	35	61	60	-27	hsa-miR-4323	46	61	60	-16.34	hsa-miR-4323	53	61	-11.72
1094	LASP1	hsa-miR-4324	15	42	41	-27.2	hsa-miR-4324	21	41	40	-20.98	hsa-miR-4324	33	41	-6.04
1094	LASP1	hsa-miR-483-3p	4	24	23	-28.6	hsa-miR-483-3p	1	22	21	-24.47	hsa-miR-483-3p	16	24	-16.24
1094	LASP1	hsa-miR-484	7	46	45	-30.6	hsa-miR-484	23	46	45	-22.23	hsa-miR-484	38	46	-13.07
1094	LASP1	hsa-miR-524-5p	14	53	52	-21.3	hsa-miR-524-5p	25	50	49	-11.47	hsa-miR-524-5p	42	50	-0.23
1094	LASP1	hsa-miR-532-3p	31	57	56	-31.4	hsa-miR-532-3p	36	56	55	-26.5	hsa-miR-532-3p	48	56	-10.22
1094	LASP1	hsa-miR-603	12	52	51	-22.8	hsa-miR-603	30	51	50	-13.81	hsa-miR-603	43	51	0.26
1094	LASP1	hsa-miR-625-3p	6	31	30	-28.3	hsa-miR-625-3p	10	32	30	-23.59	hsa-miR-625-3p	24	32	-15.25
1094	LASP1	hsa-miR-628-5p	8	30	29	-18.9	hsa-miR-628-5p	9	30	29	-11.97	hsa-miR-628-5p	22	30	-4.72
1094	LASP1	hsa-miR-766-3p	36	60	59	-30.9	hsa-miR-766-3p	36	59	58	-30.78	hsa-miR-766-3p	51	59	-13.12
1103	U2AF2	hsa-miR-1224-3p	12	33	32	-34.4	hsa-miR-1224-3p	11	31	30	-30.2	hsa-miR-1224-3p	24	32	-21.66
1103	U2AF2	hsa-miR-1226-3p	13	34	33	-32.4	hsa-miR-1226-3p	13	33	32	-30.14	hsa-miR-1226-3p	25	33	-24.77
1103	U2AF2	hsa-miR-18a-3p	28	52	51	-31.4	hsa-miR-18a-3p	30	52	51	-25	hsa-miR-18a-3p	44	52	-24.05
1103	U2AF2	hsa-miR-1913	15	41	40	-37	hsa-miR-1913	24	45	41	-20.43	hsa-miR-1913	30	38	-26.8
1103	U2AF2	hsa-miR-1915-5p	31	54	53	-34.7	hsa-miR-1915-5p	32	54	53	-30.86	hsa-miR-1915-5p	47	54	-27.71
1103	U2AF2	hsa-miR-20a-3p	34	52	51	-16.7	hsa-miR-20a-3p	33	52	51	-10.24	hsa-miR-20a-3p	44	52	-7.07
1103	U2AF2	hsa-miR-339-5p	31	55	54	-30.3	hsa-miR-339-5p	29	54	53	-27.36	hsa-miR-339-5p	46	54	-20.81
1103	U2AF2	hsa-miR-346	29	55	54	-34.7	hsa-miR-346	32	54	52	-23.18	hsa-miR-346	46	54	-24.86
1103	U2AF2	hsa-miR-361-3p	22	43	42	-24	hsa-miR-361-3p	20	42	41	-21.92	hsa-miR-361-3p	36	42	-14.15
1103	U2AF2	hsa-miR-3909	38	61	60	-27.3	hsa-miR-3909	43	61	60	-20.56	hsa-miR-3909	54	61	-16.67
1103	U2AF2	hsa-miR-3943	19	46	45	-32.5	hsa-miR-3943	23	45	44	-22.1	hsa-miR-3943	38	45	-22.66
1103	U2AF2	hsa-miR-4286	15	33	32	-25.8	hsa-miR-4286	16	32	31	-24.03	hsa-miR-4286	25	33	-18.27
1103	U2AF2	hsa-miR-4286	31	40	39	-13.3	hsa-miR-4286	24	40	39	-21.34	hsa-miR-4286	33	41	-14.47
1103	U2AF2	hsa-miR-4286	40	66	65	-22.8	hsa-miR-4286	50	66	65	-17.63	hsa-miR-4286	58	66	-13.33
1103	U2AF2	hsa-miR-4323	22	38	37	-29.8	hsa-miR-4323	20	37	36	-26.5	hsa-miR-4323	29	37	-18.9
1103	U2AF2	hsa-miR-455-3p	41	63	62	-18.4	hsa-miR-455-3p	43	63	62	-12.69	hsa-miR-455-3p	57	63	-10.22
1103	U2AF2	hsa-miR-483-3p	44	66	65	-31.6	hsa-miR-483-3p	42	63	62	-24.48	hsa-miR-483-3p	55	63	-22.48
1103	U2AF2	hsa-miR-486-5p	34	54	53	-27.4	hsa-miR-486-5p	32	53	52	-24.29	hsa-miR-486-5p	45	53	-21.65
1103	U2AF2	hsa-miR-515-3p	38	62	61	-19.8	hsa-miR-515-3p	41	62	61	-14.21	hsa-miR-515-3p	54	62	-11.12
1103	U2AF2	hsa-miR-622	41	63	62	-18.8	hsa-miR-622	43	63	62	-12.17	hsa-miR-622	55	63	-10.92
1103	U2AF2	hsa-miR-766-3p	41	66	65	-30.8	hsa-miR-766-3p	46	66	65	-23.59	hsa-miR-766-3p	58	66	-22.06
1103	U2AF2	hsa-miR-935	12	64	63	-31.5	hsa-miR-935	40	63	62	-25.96	hsa-miR-935	55	63	-20.44
1104	CLDN4	hsa-let-7e-3p	8	33	32	-22.2	hsa-let-7e-3p	14	35	34	-14.99	hsa-let-7e-3p	27	35	-9.87
1104	CLDN4	hsa-miR-101-3p	14	33	32	-18.1	hsa-miR-101-3p	12	32	31	-13.73	hsa-miR-101-3p	25	32	-4.07
1104	CLDN4	hsa-miR-1224-3p	8	56	55	-33	hsa-miR-1224-3p	35	55	54	-24.24	hsa-miR-1224-3p	47	55	-20.76
1104	CLDN4	hsa-miR-1247-5p	38	62	61	-30.7	hsa-miR-1247-5p	39	62	61	-23.92	hsa-miR-1247-5p	54	62	-19.25
1104	CLDN4	hsa-miR-1249	40	62	61	-31.1	hsa-miR-1249	43	64	61	-27.73	hsa-miR-1249	55	63	-19.77
1104	CLDN4	hsa-miR-1260a	36	56	55	-32.6	hsa-miR-1260a	39	56	55	-25.47	hsa-miR-1260a	49	56	-20.64
1104	CLDN4	hsa-miR-1260b	36	56	55	-36.2	hsa-miR-1260b	38	56	55	-29.86	hsa-miR-1260b	48	56	-24.64
1104	CLDN4	hsa-miR-1271-5p	45	67	66	-23.4	hsa-miR-1271-5p	44	67	66	-17.64	hsa-miR-1271-5p	59	67	-11.1
1104	CLDN4	hsa-miR-133b	2	25	24	-22.4	hsa-miR-133b	1	24	23	-18.48	hsa-miR-133b	16	24	-11.2
1104	CLDN4	hsa-miR-149-5p	41	68	67	-36.3	hsa-miR-149-5p	46	67	66	-28.26	hsa-miR-149-5p	59	67	-24.63
1104	CLDN4	hsa-miR-15a-5p	14	32	31	-19.2	hsa-miR-15a-5p	12	33	31	-12.04	hsa-miR-15a-5p	25	33	-5.86
1104	CLDN4	hsa-miR-15b-5p	16	32	31	-18.8	hsa-miR-15b-5p	12	33	31	-12.34	hsa-miR-15b-5p	25	33	-5.46
1104	CLDN4	hsa-miR-16-5p	18	32	31	-18.7	hsa-miR-16-5p	12	33	31	-10.49	hsa-miR-16-5p	25	33	-5.46
1104	CLDN4	hsa-miR-186-3p	19	46	45	-19.7	hsa-miR-186-3p	24	45	44	-14.57	hsa-miR-186-3p	39	45	0.3
1104	CLDN4	hsa-miR-18a-3p	11	49	48	-30.9	hsa-miR-18a-3p	26	48	47	-17.61	hsa-miR-18a-3p	40	48	-14.94
1104	CLDN4	hsa-miR-1913	42	68	67	-44.2	hsa-miR-1913	45	67	66	-32.98	hsa-miR-1913	59	67	-28.43
1104	CLDN4	hsa-miR-1914-5p	6	26	25	-26.6	hsa-miR-1914-5p	6	26	25	-23.77	hsa-miR-1914-5p	18	26	-16.44
1104	CLDN4	hsa-miR-193b-3p	48	67	66	-33.7	hsa-miR-193b-3p	47	68	66	-29.45	hsa-miR-193b-3p	60	68	-24.14
1104	CLDN4	hsa-miR-195-5p	18	32	31	-18.1	hsa-miR-195-5p	13	33	31	-10.8	hsa-miR-195-5p	25	33	-4.66
1104	CLDN4	hsa-miR-200b-3p	34	50	49	-19.6	hsa-miR-200b-3p	31	52	51	-15.18	hsa-miR-200b-3p	44	52	-7.31
1104	CLDN4	hsa-miR-200c-3p	34	50	49	-18.8	hsa-miR-200c-3p	30	52	51	-14.57	hsa-miR-200c-3p	44	52	-5.31
1104	CLDN4	hsa-miR-296-5p	43	65	64	-36.4	hsa-miR-296-5p	44	66	64	-32.59	hsa-miR-296-5p	58	66	-27.21
1104	CLDN4	hsa-miR-29a-3p	1	31	30	-21.5	hsa-miR-29a-3p	9	30	29	-14.56	hsa-miR-29a-3p	22	30	-6.94
1104	CLDN4	hsa-miR-29b-3p	9	31	30	-20	hsa-miR-29b-3p	8	30	29	-17.34	hsa-miR-29b-3p	22	30	-3.38
1104	CLDN4	hsa-miR-29c-3p	11	31	30	-19.7	hsa-miR-29c-3p	9	30	29	-16.72	hsa-miR-29c-3p	22	30	-5.28
1104	CLDN4	hsa-miR-3065-3p	17	31	30	-18.3	hsa-miR-3065-3p	9	31	30	-13.47	hsa-miR-3065-3p	24	31	-5.85
1104	CLDN4	hsa-miR-3176	47	67	66	-26.2	hsa-miR-3176	49	67	66	-18.29	hsa-miR-3176	61	67	-16.63
1104	CLDN4	hsa-miR-3181	50	70	69	-29	hsa-miR-3181	50	68	67	-22.67	hsa-miR-3181	60	68	-18.92
1104	CLDN4	hsa-miR-32-5p	18	50	49	-17.3	hsa-miR-32-5p	30	49	48	-10.21	hsa-miR-32-5p	41	49	-0.55
1104	CLDN4	hsa-miR-324-3p	42	59	58	-26.7	hsa-miR-324-3p	41	59	58	-19.92	hsa-miR-324-3p	51	59	-15.24
1104	CLDN4	hsa-miR-326	50	69	68	-40.1	hsa-miR-326	50	69	68	-36.25	hsa-miR-326	61	69	-31.34
1104	CLDN4	hsa-miR-330-5p	50	70	69	-29.2	hsa-miR-330-5p	48	69	68	-25.15	hsa-miR-330-5p	61	69	-18.44
1104	CLDN4	hsa-miR-338-3p	8	31	30	-18.6	hsa-miR-338-3p	11	32	30	-14.29	hsa-miR-338-3p	24	32	-5.63
1104	CLDN4	hsa-miR-339-3p	2	30	29	-24.6	hsa-miR-339-3p	8	31	29	-16.04	hsa-miR-339-3p	23	31	-11.45
1104	CLDN4	hsa-miR-339-5p	40	63	62	-31.3	hsa-miR-339-5p	39	63	62	-25.68	hsa-miR-339-5p	55	63	-18.72
1104	CLDN4	hsa-miR-361-3p	34	58	57	-25.2	hsa-miR-361-3p	35	57	56	-18.36	hsa-miR-361-3p	51	57	-11.9
1104	CLDN4	hsa-miR-3679-3p	2	25	24	-22.8	hsa-miR-3679-3p	3	24	23	-18.72	hsa-miR-3679-3p	16	24	-8.9
1104	CLDN4	hsa-miR-3679-3p	40	62	61	-24.6	hsa-miR-3679-3p	39	59	58	-20.48	hsa-miR-3679-3p	52	59	-14.33
1104	CLDN4	hsa-miR-4286	23	56	55	-26.1	hsa-miR-4286	40	56	55	-19.29	hsa-miR-4286	50	56	-15.03
1104	CLDN4	hsa-miR-4286	54	63	62	-19.3	hsa-miR-4286	48	64	62	-20.54	hsa-miR-4286	54	62	-15.14
1104	CLDN4	hsa-miR-483-3p	45	63	62	-30.6	hsa-miR-483-3p	41	61	60	-24.42	hsa-miR-483-3p	53	61	-12.72
1104	CLDN4	hsa-miR-490-3p	17	41	40	-20.1	hsa-miR-490-3p	20	41	40	-12.92	hsa-miR-490-3p	35	41	-4.45
1104	CLDN4	hsa-miR-497-5p	16	32	31	-19.9	hsa-miR-497-5p	14	33	31	-13.85	hsa-miR-497-5p	25	33	-6.76
1104	CLDN4	hsa-miR-506-3p	4	30	29	-21.1	hsa-miR-506-3p	13	32	31	-11.8	hsa-miR-506-3p	24	32	-7.13
1104	CLDN4	hsa-miR-532-3p	28	60	59	-29.9	hsa-miR-532-3p	33	57	56	-27.04	hsa-miR-532-3p	50	57	-17
1104	CLDN4	hsa-miR-616-5p	22	45	44	-16.9	hsa-miR-616-5p	22	45	44	-13.46	hsa-miR-616-5p	37	45	-2.75
1104	CLDN4	hsa-miR-642a-5p	41	62	61	-26.5	hsa-miR-642a-5p	40	62	61	-21.97	hsa-miR-642a-5p	50	58	-12.48
1104	CLDN4	hsa-miR-892b	53	67	66	-28.1	hsa-miR-892b	47	68	66	-22.64	hsa-miR-892b	60	68	-18.94
1106	TSR1	hsa-miR-1224-3p	3	24	23	-23.7	hsa-miR-1224-3p	6	27	25	-18.78	hsa-miR-1224-3p	15	23	-9.38
1106	TSR1	hsa-miR-1224-3p	28	60	59	-29	hsa-miR-1224-3p	39	59	58	-19.61	hsa-miR-1224-3p	51	59	-11.59
1106	TSR1	hsa-miR-1227-3p	49	63	62	-26	hsa-miR-1227-3p	42	61	60	-19.31	hsa-miR-1227-3p	53	61	-10.95
1106	TSR1	hsa-miR-1245a	17	43	42	-23.3	hsa-miR-1245a	26	44	42	-15.54	hsa-miR-1245a	36	44	-2.45
1106	TSR1	hsa-miR-1249	50	62	61	-25	hsa-miR-1249	41	62	61	-20.71	hsa-miR-1249	54	62	-11.23
1106	TSR1	hsa-miR-1260a	16	60	59	-21.9	hsa-miR-1260a	43	60	59	-16.53	hsa-miR-1260a	53	60	-10.67
1106	TSR1	hsa-miR-1293	24	47	46	-22.8	hsa-miR-1293	25	45	44	-17.57	hsa-miR-1293	37	45	3.97
1106	TSR1	hsa-miR-136-5p	32	56	55	-20.2	hsa-miR-136-5p	32	55	54	-15.19	hsa-miR-136-5p	47	55	0.14
1106	TSR1	hsa-miR-191-3p	50	66	65	-28.9	hsa-miR-191-3p	45	65	64	-21.54	hsa-miR-191-3p	59	65	-6.02
1106	TSR1	hsa-miR-1914-5p	51	68	67	-33.1	hsa-miR-1914-5p	45	66	64	-27.59	hsa-miR-1914-5p	58	66	-14.41
1106	TSR1	hsa-miR-216a-5p	20	40	39	-27.5	hsa-miR-216a-5p	17	41	39	-21.05	hsa-miR-216a-5p	33	41	-8.9
1106	TSR1	hsa-miR-217	7	31	30	-16.6	hsa-miR-217	8	30	29	-11.83	hsa-miR-217	22	30	-4.68
1106	TSR1	hsa-miR-217	43	67	66	-19.7	hsa-miR-217	45	66	65	-12.89	hsa-miR-217	58	66	-1.41
1106	TSR1	hsa-miR-24-2-5p	27	38	37	-14.3	hsa-miR-24-2-5p	22	43	37	-10.53	hsa-miR-24-2-5p	26	34	0.21
1106	TSR1	hsa-miR-27b-5p	22	41	40	-24.2	hsa-miR-27b-5p	20	41	40	-16.22	hsa-miR-27b-5p	33	41	-4.2
1106	TSR1	hsa-miR-324-3p	56	66	65	-18.3	hsa-miR-324-3p	53	68	62	-12.25	hsa-miR-324-3p	55	63	-6.28
1106	TSR1	hsa-miR-3615	20	39	38	-29.3	hsa-miR-3615	20	40	38	-23.36	hsa-miR-3615	32	40	-11.07
1106	TSR1	hsa-miR-4284	14	35	34	-27	hsa-miR-4284	18	35	34	-12.63	hsa-miR-4284	28	35	-9.96
1106	TSR1	hsa-miR-4286	42	60	59	-27	hsa-miR-4286	44	60	59	-20.07	hsa-miR-4286	52	60	-10.97
1106	TSR1	hsa-miR-4323	32	61	60	-25.2	hsa-miR-4323	45	62	60	-19.12	hsa-miR-4323	54	62	-7.79
1106	TSR1	hsa-miR-455-3p	43	57	56	-15.4	hsa-miR-455-3p	37	57	56	-12.77	hsa-miR-455-3p	49	57	0.7
1106	TSR1	hsa-miR-608	14	46	45	-24.8	hsa-miR-608	23	46	45	-20.93	hsa-miR-608	38	46	-2.23
[truncated: 42,295 more rows]
