# Supplementary material for: 3′ UTR G-quadruplexes regulate miRNA binding
Source: RNA. 2017 Aug;23(8):1172–9. doi: 10.1261/rna.060962.117 (PMC5513062; doi:10.1261/rna.060962.117)
Supplement: Supplemental Material [file supp_060962.117_Supplemental_File_3_GO_analysis.xlsx]

## Sheet: Feuil1
Analysis Type:	PANTHER Overrepresentation Test (release 20160715)
Annotation Version and Release Date:	GO Ontology database Released 2017-01-26
Analyzed List:	upload_1 (Homo sapiens)
Reference List:	Homo sapiens (all genes in database)
Bonferroni correction:	true
Bonferroni count:	8204
GO biological process complete	Homo sapiens - REFLIST (20972)	upload_1 (627)	upload_1 (expected)	upload_1 (over/under)	upload_1 (fold Enrichment)	upload_1 (P-value)
positive regulation of mitochondrial outer membrane permeabilization involved in apoptotic signaling pathway (GO:1901030)	40	9	1.20	+	7.53	3.71E-02
peptidyl-threonine modification (GO:0018210)	74	12	2.21	+	5.42	2.89E-02
axonogenesis (GO:0007409)	365	36	10.91	+	3.30	7.94E-06
negative regulation of nervous system development (GO:0051961)	271	26	8.10	+	3.21	2.86E-03
negative regulation of neurogenesis (GO:0050768)	252	24	7.53	+	3.19	9.09E-03
positive regulation of neuron projection development (GO:0010976)	233	22	6.97	+	3.16	2.89E-02
axon development (GO:0061564)	393	37	11.75	+	3.15	1.58E-05
regulation of developmental growth (GO:0048638)	310	29	9.27	+	3.13	1.02E-03
axon guidance (GO:0007411)	240	22	7.18	+	3.07	4.57E-02
regulation of binding (GO:0051098)	310	28	9.27	+	3.02	3.34E-03
negative regulation of cell development (GO:0010721)	290	26	8.67	+	3.00	9.86E-03
cell morphogenesis involved in neuron differentiation (GO:0048667)	415	37	12.41	+	2.98	6.46E-05
positive regulation of neuron differentiation (GO:0045666)	313	27	9.36	+	2.89	1.26E-02
positive regulation of neurogenesis (GO:0050769)	392	33	11.72	+	2.82	1.52E-03
neuron projection morphogenesis (GO:0048812)	452	38	13.51	+	2.81	1.85E-04
forebrain development (GO:0030900)	370	31	11.06	+	2.80	3.95E-03
cell projection morphogenesis (GO:0048858)	461	38	13.78	+	2.76	3.05E-04
regulation of neuron differentiation (GO:0045664)	567	46	16.95	+	2.71	1.76E-05
neuron projection development (GO:0031175)	594	48	17.76	+	2.70	8.83E-06
cellular response to organic cyclic compound (GO:0071407)	472	38	14.11	+	2.69	5.52E-04
cell part morphogenesis (GO:0032990)	481	38	14.38	+	2.64	8.82E-04
regulation of neurogenesis (GO:0050767)	694	54	20.75	+	2.60	2.90E-06
positive regulation of cell development (GO:0010720)	454	35	13.57	+	2.58	4.89E-03
cellular response to lipid (GO:0071396)	458	35	13.69	+	2.56	5.96E-03
regulation of cell morphogenesis (GO:0022604)	445	34	13.30	+	2.56	8.61E-03
cell morphogenesis involved in differentiation (GO:0000904)	511	39	15.28	+	2.55	1.43E-03
regulation of nervous system development (GO:0051960)	782	59	23.38	+	2.52	1.35E-06
positive regulation of nervous system development (GO:0051962)	454	34	13.57	+	2.50	1.33E-02
positive regulation of transcription from RNA polymerase II promoter (GO:0045944)	1044	78	31.21	+	2.50	1.85E-09
response to growth factor (GO:0070848)	486	35	14.53	+	2.41	2.19E-02
generation of neurons (GO:0048699)	1391	100	41.59	+	2.40	5.08E-12
regulation of cell development (GO:0060284)	807	58	24.13	+	2.40	1.14E-05
positive regulation of RNA metabolic process (GO:0051254)	1416	101	42.33	+	2.39	5.84E-12
positive regulation of cell differentiation (GO:0045597)	844	60	25.23	+	2.38	8.75E-06
neurogenesis (GO:0022008)	1487	105	44.46	+	2.36	2.71E-12
neuron differentiation (GO:0030182)	937	66	28.01	+	2.36	1.74E-06
regulation of growth (GO:0040008)	654	46	19.55	+	2.35	1.14E-03
chordate embryonic development (GO:0043009)	569	40	17.01	+	2.35	7.67E-03
negative regulation of cell differentiation (GO:0045596)	629	44	18.81	+	2.34	2.48E-03
embryo development ending in birth or egg hatching (GO:0009792)	573	40	17.13	+	2.33	9.08E-03
transcription from RNA polymerase II promoter (GO:0006366)	746	52	22.30	+	2.33	2.25E-04
positive regulation of RNA biosynthetic process (GO:1902680)	1369	95	40.93	+	2.32	2.49E-10
cell morphogenesis (GO:0000902)	635	44	18.98	+	2.32	3.19E-03
brain development (GO:0007420)	681	47	20.36	+	2.31	1.42E-03
positive regulation of nucleic acid-templated transcription (GO:1903508)	1348	93	40.30	+	2.31	6.76E-10
positive regulation of transcription, DNA-templated (GO:0045893)	1348	93	40.30	+	2.31	6.76E-10
neuron development (GO:0048666)	754	52	22.54	+	2.31	3.14E-04
head development (GO:0060322)	716	49	21.41	+	2.29	9.87E-04
response to organic cyclic compound (GO:0014070)	864	59	25.83	+	2.28	5.13E-05
regulation of cell differentiation (GO:0045595)	1537	104	45.95	+	2.26	5.96E-11
nervous system development (GO:0007399)	2200	148	65.77	+	2.25	3.32E-17
positive regulation of nucleobase-containing compound metabolic process (GO:0045935)	1661	111	49.66	+	2.24	1.41E-11
cell projection organization (GO:0030030)	1033	69	30.88	+	2.23	5.91E-06
negative regulation of developmental process (GO:0051093)	826	55	24.69	+	2.23	3.92E-04
positive regulation of macromolecule biosynthetic process (GO:0010557)	1605	106	47.98	+	2.21	1.47E-10
positive regulation of protein phosphorylation (GO:0001934)	895	59	26.76	+	2.20	1.75E-04
negative regulation of transcription from RNA polymerase II promoter (GO:0000122)	761	50	22.75	+	2.20	2.42E-03
positive regulation of nitrogen compound metabolic process (GO:0051173)	1768	116	52.86	+	2.19	1.02E-11
response to lipid (GO:0033993)	817	53	24.43	+	2.17	1.55E-03
regulation of transcription from RNA polymerase II promoter (GO:0006357)	1896	122	56.68	+	2.15	6.41E-12
regulation of multicellular organismal development (GO:2000026)	1714	109	51.24	+	2.13	6.65E-10
positive regulation of cellular biosynthetic process (GO:0031328)	1732	110	51.78	+	2.12	5.43E-10
negative regulation of nucleic acid-templated transcription (GO:1903507)	1139	72	34.05	+	2.11	2.43E-05
positive regulation of biosynthetic process (GO:0009891)	1762	111	52.68	+	2.11	6.88E-10
positive regulation of phosphorylation (GO:0042327)	937	59	28.01	+	2.11	8.26E-04
positive regulation of gene expression (GO:0010628)	1671	105	49.96	+	2.10	4.34E-09
cellular component morphogenesis (GO:0032989)	718	45	21.47	+	2.10	3.24E-02
negative regulation of RNA biosynthetic process (GO:1902679)	1155	72	34.53	+	2.09	4.29E-05
central nervous system development (GO:0007417)	885	55	26.46	+	2.08	3.43E-03
negative regulation of transcription, DNA-templated (GO:0045892)	1095	68	32.74	+	2.08	1.38E-04
regulation of cellular component biogenesis (GO:0044087)	826	51	24.69	+	2.07	1.11E-02
positive regulation of protein modification process (GO:0031401)	1150	71	34.38	+	2.07	8.13E-05
cellular response to endogenous stimulus (GO:0071495)	1022	63	30.55	+	2.06	6.25E-04
intracellular signal transduction (GO:0035556)	1628	100	48.67	+	2.05	6.31E-08
positive regulation of signal transduction (GO:0009967)	1433	88	42.84	+	2.05	1.41E-06
positive regulation of developmental process (GO:0051094)	1179	72	35.25	+	2.04	9.79E-05
positive regulation of macromolecule metabolic process (GO:0010604)	2841	173	84.94	+	2.04	1.58E-16
negative regulation of RNA metabolic process (GO:0051253)	1200	73	35.88	+	2.03	8.96E-05
negative regulation of multicellular organismal process (GO:0051241)	1004	61	30.02	+	2.03	1.66E-03
response to endogenous stimulus (GO:0009719)	1383	84	41.35	+	2.03	6.53E-06
regulation of protein phosphorylation (GO:0001932)	1302	79	38.93	+	2.03	2.33E-05
animal organ morphogenesis (GO:0009887)	876	53	26.19	+	2.02	1.23E-02
regulation of anatomical structure morphogenesis (GO:0022603)	960	58	28.70	+	2.02	4.03E-03
negative regulation of macromolecule biosynthetic process (GO:0010558)	1374	83	41.08	+	2.02	1.07E-05
regulation of kinase activity (GO:0043549)	798	48	23.86	+	2.01	4.54E-02
positive regulation of cellular metabolic process (GO:0031325)	2845	171	85.06	+	2.01	1.08E-15
apoptotic process (GO:0006915)	900	54	26.91	+	2.01	1.25E-02
anatomical structure formation involved in morphogenesis (GO:0048646)	818	49	24.46	+	2.00	4.03E-02
negative regulation of biosynthetic process (GO:0009890)	1461	87	43.68	+	1.99	8.01E-06
negative regulation of gene expression (GO:0010629)	1448	86	43.29	+	1.99	1.15E-05
negative regulation of cellular biosynthetic process (GO:0031327)	1439	85	43.02	+	1.98	1.87E-05
regulation of developmental process (GO:0050793)	2263	133	67.66	+	1.97	2.34E-10
positive regulation of phosphorus metabolic process (GO:0010562)	1056	62	31.57	+	1.96	4.12E-03
positive regulation of phosphate metabolic process (GO:0045937)	1056	62	31.57	+	1.96	4.12E-03
positive regulation of cell communication (GO:0010647)	1552	91	46.40	+	1.96	6.66E-06
regulation of protein modification process (GO:0031399)	1675	98	50.08	+	1.96	1.48E-06
cell death (GO:0008219)	1061	62	31.72	+	1.95	4.81E-03
positive regulation of metabolic process (GO:0009893)	3033	177	90.68	+	1.95	3.85E-15
positive regulation of signaling (GO:0023056)	1560	91	46.64	+	1.95	8.57E-06
negative regulation of cellular macromolecule biosynthetic process (GO:2000113)	1286	75	38.45	+	1.95	3.06E-04
regulation of phosphorylation (GO:0042325)	1398	81	41.80	+	1.94	1.08E-04
response to oxygen-containing compound (GO:1901700)	1388	80	41.50	+	1.93	1.68E-04
negative regulation of nitrogen compound metabolic process (GO:0051172)	1475	85	44.10	+	1.93	5.73E-05
positive regulation of multicellular organismal process (GO:0051240)	1425	82	42.60	+	1.92	1.17E-04
negative regulation of nucleobase-containing compound metabolic process (GO:0045934)	1343	77	40.15	+	1.92	3.94E-04
negative regulation of macromolecule metabolic process (GO:0010605)	2303	132	68.85	+	1.92	1.87E-09
regulation of cell cycle (GO:0051726)	996	57	29.78	+	1.91	2.62E-02
positive regulation of cellular protein metabolic process (GO:0032270)	1433	82	42.84	+	1.91	1.49E-04
programmed cell death (GO:0012501)	1023	58	30.58	+	1.90	2.83E-02
negative regulation of cellular protein metabolic process (GO:0032269)	989	56	29.57	+	1.89	4.36E-02
cell differentiation (GO:0030154)	3425	193	102.40	+	1.88	2.03E-15
positive regulation of protein metabolic process (GO:0051247)	1527	86	45.65	+	1.88	1.30E-04
cell development (GO:0048468)	1476	83	44.13	+	1.88	2.55E-04
negative regulation of protein metabolic process (GO:0051248)	1053	59	31.48	+	1.87	3.31E-02
response to organic substance (GO:0010033)	2557	142	76.45	+	1.86	1.92E-09
negative regulation of cellular metabolic process (GO:0031324)	2324	129	69.48	+	1.86	3.46E-08
cellular developmental process (GO:0048869)	3501	194	104.67	+	1.85	9.72E-15
regulation of multicellular organismal process (GO:0051239)	2656	147	79.41	+	1.85	8.12E-10
negative regulation of metabolic process (GO:0009892)	2502	138	74.80	+	1.84	7.69E-09
anatomical structure morphogenesis (GO:0009653)	1959	108	58.57	+	1.84	4.28E-06
system development (GO:0048731)	4138	228	123.71	+	1.84	2.36E-18
regulation of phosphate metabolic process (GO:0019220)	1621	89	48.46	+	1.84	2.23E-04
regulation of organelle organization (GO:0033043)	1169	64	34.95	+	1.83	2.66E-02
positive regulation of cellular process (GO:0048522)	4716	258	140.99	+	1.83	1.23E-21
positive regulation of cellular component organization (GO:0051130)	1152	63	34.44	+	1.83	3.30E-02
regulation of phosphorus metabolic process (GO:0051174)	1634	89	48.85	+	1.82	3.19E-04
cellular response to organic substance (GO:0071310)	1915	104	57.25	+	1.82	2.12E-05
regulation of signal transduction (GO:0009966)	2752	149	82.28	+	1.81	2.92E-09
regulation of cell death (GO:0010941)	1522	82	45.50	+	1.80	1.84E-03
regulation of cell communication (GO:0010646)	3051	164	91.22	+	1.80	2.13E-10
positive regulation of response to stimulus (GO:0048584)	2028	109	60.63	+	1.80	1.43E-05
regulation of protein metabolic process (GO:0051246)	2542	136	76.00	+	1.79	1.02E-07
regulation of programmed cell death (GO:0043067)	1421	76	42.48	+	1.79	7.04E-03
regulation of cellular protein metabolic process (GO:0032268)	2363	126	70.65	+	1.78	8.95E-07
regulation of cellular component organization (GO:0051128)	2292	122	68.52	+	1.78	2.14E-06
regulation of signaling (GO:0023051)	3102	165	92.74	+	1.78	4.24E-10
regulation of apoptotic process (GO:0042981)	1410	75	42.15	+	1.78	1.02E-02
regulation of localization (GO:0032879)	2485	132	74.29	+	1.78	3.62E-07
multicellular organism development (GO:0007275)	4733	251	141.50	+	1.77	8.54E-19
tissue development (GO:0009888)	1663	88	49.72	+	1.77	1.35E-03
negative regulation of cellular process (GO:0048523)	4252	225	127.12	+	1.77	8.87E-16
establishment of localization in cell (GO:0051649)	1554	82	46.46	+	1.76	4.22E-03
negative regulation of response to stimulus (GO:0048585)	1385	73	41.41	+	1.76	1.98E-02
animal organ development (GO:0048513)	2958	155	88.44	+	1.75	1.11E-08
cellular response to stress (GO:0033554)	1528	80	45.68	+	1.75	7.98E-03
cellular localization (GO:0051641)	2039	106	60.96	+	1.74	1.42E-04
single-organism developmental process (GO:0044767)	5316	276	158.93	+	1.74	2.41E-20
anatomical structure development (GO:0048856)	5059	262	151.25	+	1.73	1.46E-18
regulation of biological quality (GO:0065008)	3560	184	106.43	+	1.73	1.11E-10
developmental process (GO:0032502)	5402	277	161.50	+	1.72	1.30E-19
negative regulation of biological process (GO:0048519)	4593	234	137.32	+	1.70	1.19E-14
positive regulation of biological process (GO:0048518)	5270	268	157.56	+	1.70	4.68E-18
regulation of transport (GO:0051049)	1792	91	53.58	+	1.70	4.76E-03
regulation of intracellular signal transduction (GO:1902531)	1725	87	51.57	+	1.69	1.15E-02
cell surface receptor signaling pathway (GO:0007166)	2211	111	66.10	+	1.68	3.79E-04
single-multicellular organism process (GO:0044707)	5509	276	164.70	+	1.68	6.06E-18
cellular response to chemical stimulus (GO:0070887)	2347	117	70.17	+	1.67	2.19E-04
transcription, DNA-templated (GO:0006351)	2573	128	76.92	+	1.66	4.52E-05
nucleic acid-templated transcription (GO:0097659)	2574	128	76.95	+	1.66	4.63E-05
regulation of RNA metabolic process (GO:0051252)	3785	184	113.16	+	1.63	2.97E-08
regulation of RNA biosynthetic process (GO:2001141)	3665	178	109.57	+	1.62	8.69E-08
positive regulation of molecular function (GO:0044093)	1875	91	56.06	+	1.62	3.04E-02
regulation of molecular function (GO:0065009)	2910	141	87.00	+	1.62	3.22E-05
regulation of response to stimulus (GO:0048583)	3696	179	110.50	+	1.62	9.36E-08
regulation of macromolecule biosynthetic process (GO:0010556)	4131	200	123.50	+	1.62	2.84E-09
regulation of nucleic acid-templated transcription (GO:1903506)	3646	176	109.00	+	1.61	2.00E-07
regulation of macromolecule metabolic process (GO:0060255)	5812	280	173.76	+	1.61	8.51E-16
regulation of transcription, DNA-templated (GO:0006355)	3622	174	108.29	+	1.61	4.06E-07
regulation of primary metabolic process (GO:0080090)	5810	279	173.70	+	1.61	1.71E-15
regulation of biosynthetic process (GO:0009889)	4359	208	130.32	+	1.60	3.00E-09
regulation of nitrogen compound metabolic process (GO:0051171)	4390	209	131.25	+	1.59	3.19E-09
regulation of gene expression (GO:0010468)	4327	206	129.36	+	1.59	5.26E-09
regulation of catalytic activity (GO:0050790)	2399	114	71.72	+	1.59	3.94E-03
RNA biosynthetic process (GO:0032774)	2694	128	80.54	+	1.59	6.42E-04
regulation of nucleobase-containing compound metabolic process (GO:0019219)	4129	196	123.44	+	1.59	3.54E-08
regulation of cellular biosynthetic process (GO:0031326)	4309	204	128.83	+	1.58	1.26E-08
regulation of cellular macromolecule biosynthetic process (GO:2000112)	4015	189	120.04	+	1.57	2.22E-07
regulation of cellular metabolic process (GO:0031323)	5844	273	174.72	+	1.56	2.96E-13
regulation of metabolic process (GO:0019222)	6167	287	184.37	+	1.56	3.19E-14
signal transduction (GO:0007165)	4867	226	145.51	+	1.55	2.53E-09
signaling (GO:0023052)	5266	241	157.44	+	1.53	1.11E-09
single organism signaling (GO:0044700)	5262	239	157.32	+	1.52	3.55E-09
response to chemical (GO:0042221)	3875	176	115.85	+	1.52	2.45E-05
cellular component organization (GO:0016043)	5259	238	157.23	+	1.51	6.17E-09
cell communication (GO:0007154)	5351	242	159.98	+	1.51	3.60E-09
multicellular organismal process (GO:0032501)	6584	294	196.84	+	1.49	3.40E-12
organelle organization (GO:0006996)	3178	141	95.01	+	1.48	6.41E-03
cellular component organization or biogenesis (GO:0071840)	5481	241	163.87	+	1.47	8.93E-08
nucleobase-containing compound biosynthetic process (GO:0034654)	3040	133	90.89	+	1.46	3.02E-02
cellular response to stimulus (GO:0051716)	6168	265	184.40	+	1.44	4.49E-08
RNA metabolic process (GO:0016070)	3461	147	103.47	+	1.42	4.00E-02
localization (GO:0051179)	5334	225	159.47	+	1.41	3.63E-05
gene expression (GO:0010467)	3736	157	111.70	+	1.41	3.07E-02
macromolecule biosynthetic process (GO:0009059)	3764	158	112.53	+	1.40	3.01E-02
regulation of cellular process (GO:0050794)	10399	433	310.90	+	1.39	3.45E-19
single-organism cellular process (GO:0044763)	9804	408	293.11	+	1.39	1.67E-16
nucleic acid metabolic process (GO:0090304)	3978	165	118.93	+	1.39	3.38E-02
regulation of biological process (GO:0050789)	10941	451	327.10	+	1.38	3.37E-20
response to stimulus (GO:0050896)	7800	320	233.20	+	1.37	9.96E-09
biological regulation (GO:0065007)	11582	470	346.27	+	1.36	9.35E-21
cellular macromolecule metabolic process (GO:0044260)	6854	278	204.91	+	1.36	6.47E-06
macromolecule metabolic process (GO:0043170)	7569	301	226.29	+	1.33	5.49E-06
primary metabolic process (GO:0044238)	8930	337	266.98	+	1.26	1.00E-04
cellular metabolic process (GO:0044237)	8728	328	260.94	+	1.26	3.61E-04
organic substance metabolic process (GO:0071704)	9290	345	277.74	+	1.24	3.72E-04
single-organism process (GO:0044699)	12622	465	377.36	+	1.23	1.11E-09
metabolic process (GO:0008152)	9650	354	288.51	+	1.23	8.26E-04
cellular process (GO:0009987)	14854	538	444.09	+	1.21	6.53E-15
biological_process (GO:0008150)	17209	583	514.50	+	1.13	1.51E-11
Unclassified (UNCLASSIFIED)	3763	44	112.50	-	.39	0.00E00
detection of stimulus (GO:0051606)	670	2	20.03	-	< 0.2	2.78E-03
